# Supplementary material for: Satellitome Analysis of the Pacific Oyster Crassostrea gigas Reveals New Pattern of Satellite DNA Organization, Highly Scattered across the Genome
Source: Int J Mol Sci. 2021 Jun 24;22(13):6798. doi: 10.3390/ijms22136798 (PMC8268682; doi:10.3390/ijms22136798)
Supplement: Supplementary file 1 [file ijms-22-06798-s001.zip]

Archive with 3 entries (3 files):
- Data S1.txt
- Supplementary Materials.pdf
- Table S4.xlsx
