# Supplementary material for: Satellitome Analysis of the Pacific Oyster Crassostrea gigas Reveals New Pattern of Satellite DNA Organization, Highly Scattered across the Genome
Source: Int J Mol Sci. 2021 Jun 24;22(13):6798. doi: 10.3390/ijms22136798 (PMC8268682; doi:10.3390/ijms22136798)
Supplement: Supplementary file 1 [file ijms-22-06798-s001.zip › Data S1.txt]

>CgiSat01a
ACCCCCGGGGACCATGATTTGAACAAACTAGAATCTACACTACCTGAGGATGCTTCCATTTTAATTTGAGCTTTCCTGGCGTCATAGTTTTTGAGAAGAAAGTTTAAAGATTTTCTCTATATATTCCTATGTAAAACTTGATCCCCCTACTGTGGCCCTACCCT
>CgiSat01b
CCCCGGGGGTCATGATTTTCACAACTTTGAATCTACACTACCTGAGGATGCTTCCACACAAGTTTCAGCTTTCCTGGCTGATTAGTTTCTGAGAAGAAGATTTTTAAAGATTTACTCTATATATTCCTATGTAAAACTTCGACCCCCCATTGTGGCCCCACCCTAC
>CgiSat02
GTGTTTAGAAATTCGTTACCGTTCTTGAGATATATGAGAAAGAAGGTTTTAGGGGCCGATCCCTTATCTCCTTATAGGGGCCGTTTAACGAAATTTTGAAGGTTGCATATTGTTAAGAACATCATTTTGAACAACTTTTCTTCTATACTGCATTTCAAAATATTTTTCCTTTCTGAGATATGGGTGATCAAAATTTTGGACTTTTGGCCCCTAAAAACCCTTAATTACGTAACACATGATAAAATCATTACATTGCTTGGATACATAACTGTAAGATAAACATATTTGCTTCTATAACCTTTCACAAAATATCCCTCAGTAAAGGGCTACAGATAAAAGACTTTAGAGCCCTTTGGTCCCCTAATTTGAGGGGCCAGCCCCTTTTTCTTGATATCAAATGAAAGGTCATTTAATTCTAAACACATTTTGTTCAACAA
>CgiSat03
CCTCTAGATCCTTAATGGGGACAGAAATTCGTGTTTTGATAAGTGGAATCGATTTAAATCATCAATTCAAACATTTTCTCTTCTATGATGTCTAACAAAATATGTCTACTTCTCTAGTTATATTGCGTCAAAGTTTAAGTACTTTGGCCCCTAAAAATCCCTAATTACGTAATAAATGGGCGTGGCAATGATTTTTTCTAATAGATATTGTTACGATCAACAACTTTGCTTCTATAATGCATTACAAAATCTTTATCGTTTTTAAGTTATTTGTAATAGAGTTTACGAGTGTCTTGGCCCCTAATTTAAGGGGCCAGCCCCTTTTTCTTGATTTCATTCAAAAGGTCTCAAGAATACTAACATTTTTTGTTCTTACACCCATCTAAAATTGTTGATCATTTTTGAGATACAAATGATTGAATATTTTAGGGGCCAGC
>CgiSat04
AAAAACTGTCCCCTGCCACCTTCAAGACTACATGGTATTTTCATATTTCTCCTTTAAGTGTAATTTTGAGTGGATTTTGTACCATAAGTAATACATTTTGTGAAAATGGATGATTTTCTTGGCTATAGATGTCATGACATGATTTATTAGCTAAAATATTCAAGGGGAGTAACTCCCTCTTAAATGTGTAGAATGACCACCACTAGAGTAAATTGGCTAAGAGAGTAGGTATTTCCTATCCTGATGACAATTAATAGGCTTAAGTTAATTACTGAGATAAGAATAAATACTTTAAAACAGTTTTTATCAATTAAATCATTAAATTTATGAATTTGCAGCCATTTTGCTGTCTGATTTTATGAAATAACATTAAGCCACCTGACTTATATCACCCAATTTTTTTAAAACAGCATATTTTTATTTCAAATGAACTTTACATGTAGACAAATGCAGTTATCAAAGTATACAATATGTCAAAAAACTCAAGTTTTTGCTCCTTCCTATCAAAAAATGGTATTTTAGATGTATTTACAGAATTGAAAAAGCCACCCCCTCTTTCCAATGGACTCCATTACCATTACATGTAGGATATGTAAATGTACATTTGACCTTGAAATAACATCTGCTATGATAATTACTCTTGAAATGAACAAAAAACAACATATTTCTACCCTTTTATTGTATATATGCATCAAAAATGTAGAAAAACATGTAAAATTTGAACATTTTTCATGGAATTCTCATCCGTCCCCAGGTACCCGGGTGTGTTTGAATTTCATTTTAATTAAACGCACACATCACACTTGTAGGTCTTACTAATTTAGCAAAGTTAAAAGGAGACTAGAAACCAGAATATATAAGATATTCACTAAATATGATTATAGGCTTACGTTTTTCATGAAAACAAGAAATCACATGTAGGGCGAGCTGTCTATTTGTGAATAAAAATGCTACAAATCATCCATTTACCAAAAAAGATCAATTTTAAATATCAGTGATGGTTGTTTTCAAATATGTGTAAGAAATGACTCAAGGAAACTGCCACAAGTTTCATAATATTAGGTTAAAGTGTTCAAACTAATACTTCTTATGAAAATCAAAAGATAGGGGGAGGGTATACATGTAAGGGTATTTCTAAGTGATGTGATGCTTTTATCATGATAATATCATGTAGATGTATGTAGTATTGAATAAGGTTTCTTATTTAAGGAGGTTGAACAACAGTTGACCTCTAAAAGATTAGGTAAAGATGCTTTATTTATGGAGAGCCCTGTGAATCTGTGTTAAATAGAGGAAAGTGGAAATGGTGGGTTCACTTAAATGGCCATATTTTTCTTAAACCTCAATGGAATTGGCAAAATGTGGTATACTTTTTCTCAGAATTGCATTAGCTTTCTTATTCTAAGACAAACCGTCTTTTCATAAAAATGTTAGTGTACTAAGTTAAAGGTACAAGGAACAGTTTCGGATAAAGTACCGTCAATATTTTTGTAAAATTGAGAGTTGCTGTACTTGAAGGCTTATGAGTGTTGCTAAAATTCATGAAATGATTTTTAATGATTATCATTAGTTAGAGGGGTGTCTCTTGTTGAAATTGATATGCAATATGTAGGCCCCTTATGTTAGGTACATGAGAATCAGAAGTAAAATGCGAAACCTGCGGCTATGACTGTTGTGCTGACTTTACACAGTGAAATTGCAAGTTACAGACGGGAGGTAAAATAACACGAAAAGTAGGTGGATGGGACATTGTAAACTATACACCGGTAAGTTTCTGACATGTGATAGTGCAACATGCACGCGGTACGGAAGGTCAACCCTCTGCAGGGAATTAGCTGGGGGAGGTCTAAAAAGCTGAAAAATCATGAAAAATTAGCAAAATATGAAAGGGTCAAAATCTCATAAAAACCAGTATGTAGAGAATTTTACAGGTTTTGACTAGTAATTTTCTTCAGAAATTGGTGATTGGCCTTATAAAGAGTGAATTAAAGGTATTTGTGCTGAATGGGAACTGAGGAAATTCTAGTTACAGAGTTCCGAAGACATGCATCCCTTGGCTACAATGAATTGTATCAAA
>CgiSat05
TGCAAAGCAACGAGTGGGTCTTCCGTTAATGTCGGAAGTAAAGCTGGAAGTTCCTGTAAGAAGCAGAGCTCTTAAACCAATAACAAGAGTAACTAAAATAAAAAGATGAAAAAATCGAATTATTCCTGGTACGACTTAACAAAATCCGAATGATTTTAAGTACGACTTAACAAAAACCTTTCCGATTTCAAGAACGACTTAACAAAAAAAATCCGAATGTGTTCAAGTACGACTTAACAATTATTTTTGGTACGAGTTAATTTTACTTTGAACATTACGCTATTTTTTAAACCAAGGACGCGGAATCAAAATTTCCGGAAAAATCAATTTTTAAACCCCGATATCTCTGTAATGCATCGTCCGATTTTAAAACGGATTTCAGTGTTAGATTCAGCTTAATAAGCTCTACAAAACACATATTCATTTTTGATTTGATCAGAAAATTCATTTTTTCGAAAAATTTGTTTCACTTCCGGTTTCGACCGGAAGTGACAGATTTTCATTTCCAGCCTTATTACAGAGGTAAATCGATCAAATCATAACCATTGAAAATTTCAAGCCTCTATCTTAAAGCGTTTTTGAGAAACGCCCCGGACAAAATGACTTTTTGAAAATTTTAAAAATGACGTAACGTCAAAACGGAAGTGACGTTGTCATTGAAACTTTAACATCTTTGAGGGATGATAATTTCCCAAAATCTCTGAAAATTTCATCAAAATCGGTTGAAAACTTTTTGAGTTATGAAGCTTTGAAAAAAGGAGTCAGAAAAATAAAGAAAAAGAATAATAATAATAACTAGAGCAAAGCTCGT
>CgiSat06
AGCTCGATTTGTTTGAACTCTTCCGGTGTGGACCGGAAGTGACGGAAGACAAAATGAAACCGGTTAAACACATCTTCAATCAAATGTCTATCATCCATGAAAGTTTCGTGTCTTGATCACTTATAGTTTCTGAGATCTCGCGGGTACAAAATGTGTTTTAAAAAAGCTACCTGAGATAATTGAGATATCTCACCGGAAGTAGAATTTTTTTGTTGATTTAACATCGCATAGATGACATATGTAAGGATTTATACTTATATATTTATTCTATGTAAAATAAATTAAATGCGTAAAATAATAATTTTTGAAGTGCTTCCGGTGACGACCGGAAGTTACGCCGAACAAAACAAAATAGTTTAAACACATCTACATATATAGGTCTATCATCCCACAAAGTTTGGTTGTTCAAGTCTTTACCGTTTCTGAGATCTCGTTGTTACAAATAAGGTTTTTTGTCTCGGGACAGGAAACGGACAAACGGAAGTGCATTGAGATATTCACCGGATGTAAATATTTTTTGTTATTTAACATTAAATATTTCTTATGTATACTTGCCTTTTGTACATTATTGTTCATCTATCTAACTAAAAAATATCAAAGAAAAACAGTTAAACTGATAAAC
>CgiSat07
AATTTTCTTCACCGACAACCAAAAATAGCCTTTATTTCACATTTCTTTTGATAAAATCTCATGCATACATAAAATTTCTCTCATTTAAAACAAAACACATATGTTTGGTTTCTTCTTTATTGAAAATATACCAAGAAAAATTGAATTTGTGTGCATTTTTTAACCATTTGTCATTTGCATGTATTCCCACCTCATTATGGGGGTGTGGTCATGATGTTCAAATTTGGTATTTCTTTGTATGAAAAACATGTATTTCAATCTTTATAACAAATAAATCTAGATCTTTTGGTATTGGTTAAAGAATAAACAGAGAAATTAGGTTTCATCATCATCCGTTCAGCATATTTGGGAAATTACTCCTCGGGTAAGATGCCTGATTGCCATTTTCTAGGTACCTGTCCCTTTTGAAAAGATGAAAGTGAAGGTTTTGTGTTCCAAATAGGTTGCTTTTGTGTTCCAATAGAGTTTTTAAACCTGTTAGTACCATTTAGAAACAAAAAAGTTGATTGCAAGGAGTAATAATGTGTTTTTTCTTATTCCCATTTGCAGGGGGATAGGTGATACATATGAGTTGAATTCTCCTATATGTTGTTACTAAATGTGAATATTTCAATGTTTTTTACATCAGATAGGGATAAAGGTTTCTTGTTATAACTGATTTTTAAAGAAAAAATGTCTTTTGGATTGAAAGAAGTCATGATGTATCTTAAAAACCTTACAGAAACAGGTTAAGGTGATTCAGCCGGGAAAGGGGGTAATACTTAAACAGCCATAACTTTTTTATTTTTCAATGAAATCAGACCAAATTTGAAAGGTTTTACTCAGAATTGCATGAACTTTCTGATTTTAAAGTGTTTTGGTTAGAGAGAAACAAACTCTAAAAGTTAAAGGTGGCAGGGGATAGTTTCGAAGGAAAGACCCGGTCAAAATTTTGAAATAAAGGGAGAACCTGGGGTTTGGCTGGTTATTTGAGGGGTATAAATTGCTAGAATATTTATTGCATTCATTTTGTGGATAGAGGAGCTCATGTCAATTTCATTGATATATGACACTTTAATACTGGTAGCACTTTTCATCAGATATGGAATGAAAATGCGAAACTGTGGCCAAAATTTTCACTTTCGGTTTTGTGCTTGAAAAGTAGGGTGGGTTCAGAACACGAAATGTCACTCGAAAAGAAGGTGATTGACCCCCCATCAATTGGTGATTATTTGCATGGGTATACATTAAGCTACCAATCCTATGGTAGTTTATGGCAGTTGCTCGGGACTGGAGCGTGGTTCTGGACCCGTGAAAATGTGAAAAAAGGGCAATTTTTCAGAAAATTTTGAGACCGTCCCTGGCTATTCTTTATAGTGCTATATGTAAGTTGTACTTGTTTTATTCTGAAATGTTTAAAAATTCTCAAGAGTCGGGACCATGTGTCCCCTGCATGCAAACCAATTTTAGCAAATTTAAAAATCCACTGAAAAATTAAATCACATATATGAGCACTATCTGCCTCACATTTCCTCGACCAAAAAAACTATCCCCTGCCACCTTCAAGAAAATGTCAAATTTTTAATAGGCTTTAAGTTTAACAACATGGGAACAGAAAAGATGTTCAATGTGTGTAAAATGGGAAACTGGCTGAATTTTTATGATTGCTCAACCCTGTGATGAGATTTAGGGGCCAAAATGTAGCAGGGGGTGGTCCTTAGAAAAAGTGCAATTTTCTAGTATTTTGGGTTTGTCCTTATATTAAAACCCTTTATAGGCATATTATTCCTATTGAAATAAGATGTTGGGTTGAATTTGGATTAACTGAATAATATTTTACCATTTTCATGAAATTTTCTTGAAATTAATTGACAGCCATGCAGTTTTATGAAGTTTTAAACCCTTAGATTTGATAAGAAATTGTAAAATATTGTTCTTTCTCAAGCTAAAACTGACAAAAAGTTGATTTTAGGGCTAAATATATATTTTACATGTGCTACATGTAATTTACATGTAATTACATGTAATTCTAAATAGTTAATATCTGCATTTTAAGTCATTATAAACAATTTTAAAATGTCTGATTGTCAAAAAAGCACCCCCCCCCCCTTC
>CgiSat08
TAGCCAAAATTTTCAAACAAATTTTCGTCAAAGATTTCTCAGCAACTATTTATCGCAGATGCTTGAAATTTTTACACAGTATTTGTTTAGGCATGCCATATCGTGGGATATATTTTTGTACCAATCGGACGTCAACTTCCTGTTAAATGACGACTTTGTTTATTTT
>CgiSat09
GTATTTCTATGTTAAACTTTGAACCCCGCCTGGGGCCCCAGTTTTGGTCCGAGGGTCACGATTTTTACAATTTAGAATCTTCACTATATATACAAGCTTTTGTGTAAATATTGGCATTTCTGGTGCAGTGGTTCTTGAGAAGAAGATTTTTTAAACATTTTCCTAT
>CgiSat10
TGACCTTTATGTCATTTTGTTCGGCCAAGGTAGACGCTTCCATCCCAAGTGGTCCGAAGTCTCTATGATAAATAATAAAAAAGTTGGAAGTGATTTTATGGAAATTTAAATACTTTCAGGGGCAATAACTGCTAGAAGGGGGCCTCGGATCCTTTCGGTATGAATAGATTGAAGAACCCTCTAAGTGTACTGAAGACATTGGTAAAAGTTTCAAGTCTCTATCTCTTATGGTTTCAGAGGAGTAGCGATAACAAGCATTTCGTACAATAGGGGCAATAACTCTGTAATTATTACAAGGTAGGAGCCAAAGGGCTATATTTTGAAATGTCTTAAGATGTCCTACTACATCCATGAAAAAGTTTTTCTCTACCACCCTAAACAAAAGAGATCTAAAAACTCATTAATTAACAGATTTCCAAATGACCTTGACCTT
>CgiSat11
GTAAGTTACACATATGTTACACAATACGATTCACACTGTCCTTTGAGAGCAACATAATAGTAATACATCAGAACCCTAAGCCATCGATATGGTCAACTGAGACCAACACAACATTATTCTAAAGAACCAAACCAATTGGTAGCTATACTAAAAGCAACTGAACAGTTGTACAATCCAGTTTCATAACAGTACTCAAGGCAAATGATGATGCAGTTGATACCAAGTATCCAATGCTATTGGTACGGTCTACTAAGAACAACAAAACAGTCATACATTCGTACCCGACACAATTCAAACTTTCCACTGAGAGCAACCCAACAACTTAGCACCTATTTACCTGGTATTATTCAGTACACTGACCTATGAATACTGTCTATTGAGTGAAATAAAACAGCTACACATTAGTATTTTTTGTCTATTGATAATGTCACTGAGAGAAACTTAACATCAATAGTGGTACCTAAGGCAATTGGTAGTCTTCTGAGAGCAACACAACATCTATACATTAATATAACTTGTCTATTCATAAACCTTCTGGTAAGAACATAACCATTGCACCTTAGTACAGTAGGCTAAACATATGTTCACCTAAGAAAACCATATTATCTTATGCATGATACCCTAGCTTATTGATAAGGTCCTCTGAGAGAAACATAATAATTGTACAATAGTACACTAGGCTATTGATGTGAATCACTAAGAACAAATTCCTATCATCCAATGAGACCAACATGGCATTTCATAATAACATCTTAGGCAATGATACAGTTCACTAGGATTAACACAACAGTTTTCAATAAGTAATCTAGCCTTTTGATCAAATGTCATTGGAAGAGCTACCAATTGTACAACAGTAACTCAGGCAATTGATACCGTCTAATCAGAGCAACAC
>CgiSat12
ATCAAAAACATCTCTGATCTGGTTTCAGCTAGATAACAACAATTGTTACAAAAACGCTGAACCTCGATTGTACACCGTTATTCCGAATTCCTTATATTTTAGTGTAGGATTAAACTAATAATTGTCCTGTATTGCATCAAATGTGGGCTATTGTTTATGGAACCAATATAAAGTATACCATAGGAGCGCTACTGTGTTGGAAATTTGTTTGCATGTGGCATTTTATAGCGATTTGGCCTCAACGAGAAAAACAGCCTGCAAGTCCGGGATTGTACATACTACAGACGCCTGCAAGACTGTGAAAAATCACACTTTACAACATGATATGAAATATTGTTTAAAACATGTTGCATTAATTTTATCCTACTGTCAGCTGACTTGTTTGTTAAACTATGTTCATAAGTCGTGGTTCAATTGTATAATATCCACAAATAGACTCAACCAGT
>CgiSat13
GGGGGGGGGGGCAGCAGGTGCCCCTTTACCAGCTTGTATGTCCTGTCATGCAATCTGCTAGGCAGTGAAATATGTCATCATTCATAGGAATCATAAAGTAACATAAGCCCTACTTTCCTCCTTATAATTTAATCAAAATAATATTAAAGGAAATATATATATACTTTTACATGTAATATGATTAATATGAGAGAGAGAGAGAGGTATATTTAAGGCTTTATAACTTAATGACAAATCGACCAATTCTTTTATGATTTGGGTGATAAGTAAAGTTAACATTAGAAAGTGTTTTTAGACATTTTGCAAGTACTTACGTCCCCTGTTTGACTCATTGATGACACCATGCTGTTCACACCCCGTTCAAATCCATTTCACACAATTTTTACCGTTATTTTTTCATATTATCTGCCAAAATTGAAAAAGAACCCCACAAAATGTCATTATTCATCCTAATTGTTTGAAAAATAACGAAAAATTAGACTTAAGTTGATAAACGTGGATTTTGACCTTTGACCTGATAGGACACAGACCACAATTATTTTTCCCTCTTATTCCTTTATACAAAAATAAATCATATAAAAAATTCCACCGGCTCAAATGAGTTCAAATACAGCATACCTATAGAATGACACTAGTCCAACAACATATCCAAACTACAGGAAAATCAATCGAGAGGGGACTGAGATATGGCCCCTAAAATAACCCCTACCATGAAAAATTCACTTTCACTTTGGAATTTGTGTAAACATTGGCCTCTTTACACCCTTTCTATTGCGCCTGTAAAGATAATTTTTCTAAATTTTTTCCTGCCTGTATTTTTTTTCAAACCTTCTTCTTTCCATCCATGCCATAAAAGGAACCAAATTCGACCATTTAGTACCCCTAGGAATTTTTGAAATAATACATACATTTTTAGAATGGAACTACTTGCGTGGTCAATGAGCACGGGGTAAAAATAGTGGTATGTGACCTAATAATTACACAATTCTTCTTTGATTTTGATGAAACTTGGTAGGTAGACACTTATACCCATAATACACCTCCCTGTGAAATTTGGCGGGAATTGTGTATTCTGCATCAGAGTTATAGGCCTTTGAAATCTGGTCCAGGAAGGCTGAAATAACATGCAAAATCTAGCACGTTACACACAATGTTCAAATTTCAAGAGCTACATTTAACATTAATTACTTGTCAAAAGTTTCATTAATCTATTACATTCATTAACCTAACATGTCTACATGATGATGCTAATGATGATTTAATTCTTTTACACCTGGAACTATTTTTTGGAAATTTTTGAAAAAAATACCCCAAATATGGCTAAATTTTTCAGAAAATGCCAAAAATGAAACATTTAATCACATGCTATGAGCTTGAAAAAATATTTAAAAAATTCTGCATTAAGTTTGCTATAGAAATCAGGTATTTTGATAAATATACAGTGGCTAATCCGTTTACATTAAGCAGATAATCACATAGAACCATTCACACATTTTCAGGAAATGGCACTTGCTGACCAAAGTAGATTAACTCAGAGTACACAGGGCTGATATGGATAGGCATAAAATGCCTTTTGAAACAAAACTAACAATTTAGAAGAATTTAGAATGAATTCTATTTGTCCATTCATTACATATACACTGAATAAATTACTTAAATGTACCCTAATTCATAAGGAGCCTTGGTTCATGAAAACTGTACTCTTAAAACAAAGGGAGATAACTCTACACATTAAAATCCAAAGTAGGGATTTTTTACAAACATTAACGAGAAACTATTTTAGAAATTACAAGTCCATCACCTTCTTTCAGCATTATCTGGTGTGATTAATCTTGAGGAGATCATACCTTTTGTAGCGAGGATTCACCATTCAAAGTCATGGGTTTCTACATACATTGTGCATTTAGAGGTGAAAATGTCTGGTATGTTACCATGAACAATGATGACCAAGACTCAAATTAATGATGAGAGTGCCAAAAAGATATTACTACAGTATTACAAATAGTAAAGCTTCTAGCAGACCTCATATATCTTGGGCAATCACTGTTCAATGCCAGCAACCAAACTCATACACATGCTACATTTGTTGGTAGTTACATTTCTAGGACACAAAGAGGGGAAAAAACTGACATAATAAGACTTTAAAGCAGTAATTTAAATAAAAGTTTGCAATGCATTGATAATTTAGATGCTAAAATGACTATTTCTAACCAGTAAAATGTATATGTCTCATATAAATATCTATACATGAAGGTTTACATATTCTAAAGTACTGAGGAAAATGGTGTGATGCCTATACTCACCATCAGATTTCAAGTGTTAAATTGTAAGAAAAATATGAATAAATGAATAAAATCAACTTACCATTTGTTGTTTTCTCCATTATTTCTCTGTCAAAATGGTGTTAACTGGGG
>CgiSat14
TGAAAATCGGATGAATAATAAAAAAGTTACAGCTAAAGGGCTGTTTTTAATATTGACCCCTTCAGATCCCTTATTTTTCAGAATTTTTTTCCCAAGACCTTTTCCGGTCTGCGCATTAGGTCCCTCATTACAAATACAAAATATAAAAATATTTGCTTGAAAACTGTTTGAGAAAACGTTACATGCGTGAATTCAATTTAACATAGAAACTCCCATAGACAATTTTCATCGGCTCATAAAACCGGAAGTACTCAATACTATTCAATGAAACTTGGAATATATCTTAATTACATCTATTTTAACAATATATATCCGTCTTAGAACATTCCTAAGCTTTTCTGAGTTTTTTATTTTTTCATCCCCCCTTTTCTCAAGTTTGAGGCCTAAAATCTCAAAACTGATAAGAGATAGAAACTCGCCGCCGCTTAACATTTTGTACAACTCGACATGATTGATCTAATTCTAAAATTTCAACGATCTTCCTTAAAAAATAAAAAAAATATATTGATTCATTTAATTTTTACTATTTTGCTTGTGTAAACCGGAAGTACCGGAACCGGAAGTCCAAAACCTTACATACTGGTGACATTTAAAAATGCTATAAGACTATTGCATAGTTATTTCTGAAATCCTTTCCGTTTTCAAAAAATCGCTGACGGAAATTCTGTCGAGAAAAAGAATAATAATAACTAGACCTTTTTTTGTCTTCAACAAAAAGTAAGGGCTTTTCGACAGCCCCATTATCCCCCCTTATTTAAATTTATCATATTTTCTCTCAGAATCTGTATATTAAAAATTAGGAAAATGGTATCACCATATACCCACACGTTAACATTTAAGAAATTAAATGCCCAAAGAAAGACAACTCCAGAACTTTTTATCCAACTATATCGTTTGTTTCCTGAAATAAAAGTTCTAAAAATTCATATATAAGAAAGTACTCATTTAAGATTCAAGAGTTTTGGTATGCCAAAAGCTCTAATGCTAATCATTCATTGAGCAAAGCGAGATAACTCTTGAAATTTAATTTTTTTGAAATGTGATAAAGTTATCATATTCAGGCCCTTAAAACCCCTATAAGGAGTCAAAAAGTGCCCCCTCGGACCATATTTTTTAAATTGTACTCTTTATTCTGAACTATAAA
>CgiSat15
CTGTATATATAGATTGAAGATATATGCCAGACATGCTAATATCAACATTCTGTCAAGTCATCCACATAATATTACGACACAATTACTCAGATATCTCTCTTTATGTAGTCAGCTACTTGTGCATTTTGTTACAAATATCTTTATTTTTTGGCGGTTTTGTCAATATATCTCAAGTAG
>CgiSat16
AGACTTGCACGTAAACTCAAAATTGGTCATTCGATGAAAAACTAGTCGCTGCGTGCTCTTACGACAAAGTCTGAGGGCATCAAATATGACTGCGACAACTGATCTGCACACTTTTACAGCATCTAGAACACAGAAACCAATATTCTAAGCTCCAGTGACTTCATATCATCCATTTTTAAAGGTTTTTATTATTATATATTAAAAATTACATGTTTTCCACACCAAAAATCATCATTTTTCATATTTTTTTCATTACAAAATTTTAAAAGCATTTTTCTATCTTCAGACTACAGAAACTAATTTCTGTTAACAAGATTTGACATAAAATACTGAAAACTGGCACCTGCATGCATTTTTTCAATTTGACACACAGCCCTTCAAGGTATCACACCGGTAATTGTTTTCACTATATAACACTATAGAGGGGAAAAAATTCTTAAAAATCAGTTTGTATTTTTCATGACAAAATATTCGGAGGAAATGTTATTTGTTACCTATCTCATCAGCTAACACCATAAAAAGGGCAAGCGATACTGCATTTTCTCAAAATATCTAGCTCCAAACAGGTCTACCCTCAAAACCACGTGTTTTCCATTTGTATGTAAACAGACTGCACACTCCCCAGGAAGCTGCTGCATGAGCCCTGAAAGAAGTAGTCCCTGTGAAAAAAAATCATCACCTAACAAAATACATGAAATATCCTACTCAGTGGTACAAAAAATTTTAAAACTGAGTAAAGGAAAATGTAAAAATGCAGTCAAGGAAAAAAATAATTCTGAAGTATATATGGAACTACAATTGACTAAGTTCATTTTGATTGGCCGATTACCGGTGTGATACCTTGAAGAGACTCTAAAGATGTCAGATCCCTTTCAAATTTGCACCTGAGAATTCCCAATCAACTGTCACCAAATCCCTAAAACCCTGTCCCCAAGCTCCCAATATTTCATTAGCTATTGAGGATTTATCTCCCTTACTCAGACTGAAGAAAATAGCACAGATGAAACACATTTGGAGCCTCACACCATGCATGACCTGAAGCCAATTTTCATCCTTAAAACAACAAGATACAAAATCATCTTGGTACCAAATCAGAGCATATACATTTTTCTTTACATCAAAATAAAAATATTCCATTAGAGTCACTTCATTATGCAATCATTGCATAACAAAGAAGAAATTTACCCCTATTGTTCACACATTTCATAACTATATTGTGAATTATCAGGTCAAAAATGAAATCTGTATCTGGTAAATTTATATATCAGGTAAAGCCTGTTTACTTGTCTACACACTGCCATACTCACTTTTATCTAAAAGCAGCATGGTAACACAGGACAGCCCAAATGATATCAGCATGTAATGGAGCTCAGATCTGCTCTGACAACCATAAATCTTGCTTTGATGATAAGAAATGTAAAAGAAACAACTGGGATGCAACTTCATTCTGTGATTTATGTAACATTCTATCTGTAGAGCAAAAGTAGCCATGAAATTTCAATTGGACACACTTAATTATACCCCTCATCAGGCCATCCCTATAGAATTTGAAGAGAATTACTGATCAATGATGATTGACACATGTTAGATAATTTACAGCAAGAGCAATAAGCATATACATGAAGTAATTCAATAAGGCAATGCATTTCTGATGCATATTTACAAGAGAAATCACATAAGTGCATGCCATATCACAATACTAAAAAAAGAATCATACCAACCCCCATAGTTGTGGATAAGGGTGGGGCATCTATATTGTACCCATACATGTTACATGATATGATTTCATTCAAATTTTGATTTTCATTACTTAGAATAGGACAGGTGTGCTGAGGTTACCATATAAAAAATAGTAATATCTCCTTCTAAACATTTTAACAATGACTAATGTTTCAATATCTTAGGTCATTCAAACATAAATATCAGTATTTGTATTTTGTAAATAAGGAACTCCCCTTAAAATGTGGGAAGAAACTGATTTTTTGGCTATAATGCATAAAAACATTTTCTGGTAAACTGAAATTCATCAGTTTTTAAGGATGAAAACCATGAAAAGCTCCTAGATTCAATCATGATGATATTATATATACTTGACTCATAATGACCTTCTCAACTAAATGCATGAAACCTCTTTTCTACACAAAATATGCATCTGTGTGATCTTGTAAATGGTGTTAAAGCATGTTTTTGCCTTAAACTATTACAAATGGGTAATTCAGTGTAAAATAAACATAAACATAGCACATATTTGCCCAAATCCCTTAATTCCTTGAATCAGGACTATGTAGGAAATGAAATTAAAACTCACATAAGGTGAGCAGAAATCAAAGAAATTAAAGTTTTTGTCAAAATAATCCTTCGATAGACTGTTCATGTTCTTCTTCGCAATGTTTCGCACTTGTCGCTTAATTCTG
>CgiSat17
CATTAGACGCAGAATTGTAAGCGCAACTTAGATATTATGTTTTAAAATTAGTCTGAGGTCATTTTAACACGATTTAATTAAATTTAAAATTTTTAAAAAATTTAAAATTCATCCAATCAATTCGAGAAAGATGT
>CgiSat18
GCGAGAGGCGGGCGAAGCCCGCCTCGCGAAGCGAGGATTAATGGTAACACGTATATATAAGAAAATCAGTGAAAAATGAAAGTTGAATCAGGGGTACTAAGGCCAAAAAAAATTTCTTCCAGCCCTGGGCGCCGCCATATTGGCAGCCATTTTGTTTTTAAAAAGTTAGTTCGATCATTGATTGACTGGTACTTATCGATGTTTATTGCCCCTAAACTCGATTAAATAAGTTCCAGTGTTTCAATAGAAGGTAATTTGAATTAAAAGAAATTAAAAAGGAAACCAGATAAGTTTCAATAGTGCTTCAATCAAGAAACACGACTTGTTCTATGTATGTCTTATCAAATTATCAGATGGAAAATAAAAACATTAACGTCAAGGAACTGATCTTTTAGATACTGAATAAAGTATTCAATTTTATTACAGCGGCATTCATATGAATTAAATTGATAAACAATGAAAGAAGAAATAAAAAAAAAGTTCGGAATAACGTAACTCTCTTCGGCTATTTCCGAAGACAAAACTTGAACGTTTTACGTCTGAAATATGACGTCATAATGTAGACTGAGCACGCGACGTTTAGTTTAACTTTGACTAATGATTTGAGTAGGCAACCAGGCGGATCCTACTGTGTGCGTTTCAAATAAATTTTATTCTACAAAAATCAAACTGCACTGTGTTAAATCTGCGCTCGGTCCAACGGTCACACCGTTTACATATTACCGAGCGCA
>CgiSat19
CATCAATACAAAGAAATAAACAGCATTAGTTTAAGTAAAAATCCTTTCCTATTGAACTTAGACTCCCATGAGGAAACCCATAATTTTCATTTTAACGTTATAAAATCAGTATGTATACTTAATCACTTAGGAAACCCCCTAAATCTTTTTGCAATCAATATTTGTACCCTAATTTATCCTAAATTACACATTAATACTAAGAAATAATCATC
>CgiSat20
TTTATAAAGATGTATCCTTTATGTTCTACTGTGTATGAGGTTTGTGTGCTTGTGGTATTTTGATAAGGAAATAATTACAACAAAATAAACAGCCTGCAAGTCCGTGAATGTTTCTACTTCAGATGCCTGCAAGACAGTGAAAAATCACACTTGATAACATACTATTCAAAAGTGTTAAAATCGTATAGAATCAACGTTGCCCGACTCTCAGCTAACATTTTGTTCCCATTGTGTTCACAGTTTGTGGTACAAGTACATACTTTTCACGTCTAATCTCGACCAGTAAAAGAGATTTTTAGCAACACAAATGTAACAACAGTTTGTGCTACATTGAAACTGCGCATGGCTCCAGACTTTTCAGTTTACATTCATCTAACTGCAAAATCGATTGATTTATATCAGTGTCCGCTAGAGGGATTCGAACTCTAAGACATGGCTAAACATAAAGCTAGCGCTCGTTATGGAGTCAACAGTAACATCTTCTGGACGTGTTTTTAGTGTCCAACCTCAATACCTTTTGTTTCTGTTTTTATTACCATTAAATATATATGGCAACAGTTATCGAGTAAACACCGTCTTACCTGTTAACATCTTTATTTCAAATAACTATCGCTCTAGATAAAGCTTTAAAGTGTTGTAAATTTTTATCTAATTGGATAATT
>CgiSat21
TATTTTTTTCTTAATTTGACCTTGAGTAAAACAAGGTCAAGGTCAAATATTAATCAATAGTACACCTAAGTGTATTATTATTGTTCTTTGTTTAAAGTTTGAAGTCCTTCTGTCAAAGTATATTCAGGAGTTGAACAATGAAGTTTTTTCTAATATGACCTTGAAATAAAAATTTTAGGTCAAGGTCAAAAATTTTGGTAAGGTTCAACTAGGTTATATACCATCTATCTATGATACAAGTTAAAAGTCTGTATGTTAAAGGAGTCTTGTGTTATGGTCCGGACAATATTTTTTATGAAAAGCTTGACCTTGAAGAACAAAATAGGTCAAGGTCAAAACTTTTGGTGGCGTGCACTCCTTCTCAATACCATCTACCTATGTTCCAAGTTTGAAGTCTTAATGTCAAAGGGTATTTAAGTTATGACCCAGACAAAATTTTAT
>CgiSat22
TCCCAAAATTATTGGCAGATCCTATTTTAATTACAATTAACAAAGTACAGTAATAATGAATGCTAATATCATGGTACCGGTACACAACCATTTGAGGCTAATTACCCTTAATGGGCTGGGACTGTGTATTGCCTCTGCTGTCACCTTGCTATAATTACCGCTCAGGTGTATTAGCTTGGACCTACTCATTAAGTCATTACATAACTGTTGTTCATTCTCAGTGTCATCGCACTCAGTGCTTCTGTCTTATCATCACAGTTCAACAGATGACAGCAGCACTCAAACCCTTTAAAAGAGGCTCTCCTTCAGCAGTTCAGCACACTCTCACCTCCCGCTCCACTGCAGCACAAGCTCAGGAACTTCCACTGTCTGCACCCGTCTTGGTTCAAGGCCTGTGCTAGTCTCCATCATGCACTAGCACTAGCCTGTGCTGAGATGGGAGCACAGTCCATGCAACACCAGCCTTGAGACACTTTCTGCATCTCTAGATCTACAGTCCTTCCCCTGTACTTGCTATGTGCTGGTGTGCACCTGGTCACTAGCACTAGCCTGTGCTGGGAGAGGAGTCACCTATTCATCAAACAGATCACAGTCATTAAGGAGCCTTACCGTCACTCTCTGGAGGAACTTGGGCTTCCTGGTACCTGCTACGTGCTCATGGGTCAAAATCATAAGCACTAGCCCGTGCTGGGAAATCCTGTCCTCCCTGCAACAAACAGTCATAAAGGTAACAAGTTATTTCC
>CgiSat23
TATTTTGCTGTCAATGGCGCATACAAAATTAGCCCAGATTTCCTCTGAAATTTCGTAGAACATCAAACAGCGACCCGATTATAGTGTATCGGACCGTCCAAACTGCCCCAAAATTATACAGCAGCTTATCCAGAAAGTTGGTTTTATCGTCGTAAACCAAAAAAGCTTTTATGTAATACGAATTTTGTGTAAAATGAGTTATTTAGACGCTTGTATGGTATACAGAATCTATAAAATTATGCCCATAAAACGCCAATATTAAAGTAAAATATGAATTTAGCTATGATTCAACACCCGCATTAGTTTTATTAGAACCTGACAATGCTAATTTATATGAAAATGCACGCCAATTCTTTAAAATTGAATAATATAACGGCAGTTTTTCAACCCCTCCCCCCAAAGGCAGGGTTCGCTAAACTTGTACATGTATATATTCTCGGGTCGTCATGATATAAACAAGTTTGCATTGTCTTGTGAATAGACATGCATATTTGCACAAATTAGAACCAAGAAAATCATTCAAAATTAACACGCCGTGAAATTACATACAGTATAACTTTTAACATATTTTCATAAATCAGAGGCCACCGCGAGCACCATGGTTTTAATAATCGCTCATAACTTTTTGATATAGCTACAGAATTCAGTAAAACTTTCCACATGTGTTCCACAATAAATGTTTTTGTGTTTTCAGATTTTATTTTTGCGAGTGTAAAATAATAGATTACTTGCAGGTATCACAACACTATTTTTTCGAAGGTTCACGTCAAAACATGGCTGAGTGAAAATAATTCCCGAATTCCCCTTCGTTTTTAGGAGTTTTCCGCCAGCGACAGGGACTGTACTTTTTTATGAGATAAAAAACAACATGTAAAATGCCTGATTTTCCCACCTTTGTAAAAATACGAGGTCACTTGAATTTTTGATGCCAGTTGTTTAGGCAGGGGTGTGAAAGGGCTCGGACATGATTTTCAAGCACATGTGTAACTTTGATGTAAACAAACTCTCGTGCCTTTGTGGATGGCTGTGTGTTTTTTGCTACTAAATTGGTTAGGAACAATTGTTTTAAAAGTTGTAAAGAGGAATTTACCCAGAAGTTTGTTTTAAACTTGCTACCCGTATCTAAAGTTGCGTAATTTTGGTAAGAATATATAGTAAAAATTAATAGTGTTGTGCAACCTGAAGGAAAATTGTTATGATGTGTTTTAAGTCATAAAGTGGAGTTTTTTGGCGTTCTATCGATGTGTGTAGATTAGAAATCACCAACAATGAGCCTTTGTGGCCGGCACCTCTCT
>CgiSat24
TCAATATATCGCAGCCATAATATTTTGAACCCCCTCTCCAATGGGAATTGGAAATAGGTAGGGGGT
>CgiSat25
AGCGGGCCCCAAATATGAATTCTAAATTTTGAATTGCGAACTGCGTTCTAGATAGAACGCAGTTCACTATTCAATTGCATATAAGGCA
>CgiSat26
AATTTTTTAGTGTGGGGGTCTGCGTTCGCGCTAACCCCTGGTATAAAATTCAATATAAAAGAACACACACAATTTGACACCTTATGGAAATTTATATCATCGAATCTTAAAAGCAAGTCACCGCAAACAGCTTAGATTAGTGTGGAAGAAATTAATTCAGTAAATATGTATAATTATTTATTTTTACATGTAACTACACGGGACATCAGTGTATCCACTTTATTTTTTGATAATAGCGTTGGTTACTTGGTTAATGTGTGTGCTAATATTAATTTTAATTTAGGTGTAAACATTACTGTTTCACTGACAGGCAAATTTTTTTCGAGAGATCAGCGCCAGTTCGCGATATTTTCACAAGCTTTGTGCAAAGGAAAAGAAGGAGTTGCATCCCTTTGACTGTGGACCCGTGTGTATGCGTATATTTCATTGTGACGTCGAGCTCGTGACAACAAAGTTTGAAAATTGTCATCCAGTCGCGAAAGAGATGTGATTTTGTGTGAAACAGCATATACACCCAGCTTCGATTTAGCTTAACGGGAAATGGAATATGCTAGTAAGTGACCGCTTTTCGGACATACACTGGGCCCATTCTATTGGATTGTATTAAGTTTCTAGGATCAAACGCGGTAAGATTAATGTAAATGTATTTCAGTATTTAAAACAGTGCAATAATTTCTCAGTCAGCATGCATCTGTATACCTAGTTTATTCAAATTGAACCATTCATCTTCACGTATAGTCAAGTAACGCGCATTGCACTATGTGTGAATGTACAATGCTGGGCGTGTCTAGGGTAGATAGGGAGGGTGGGGTTGCAATTATTAATATGGGGCTTGGGAGGAAAACTTGCATACCAGAAGAAAGAGAATTAAATGTGCCATCGAACTGACATTTCACTTCATGAGGTCATTGGGATTGATTTTTTGTAATCAATCGCTAAAACGGAGGTCAAATATTGAATGCCACCCCCATCCGCCACCGCCATCCCTCTTTTTATACCGCTGGTACTTAGTTTTACTAATCATATTCTATTACTATACCACCGGTACAGAGACCACAGTTGTCGTCCCTGTTACGTTATATATACGTAATCATGGTGTTTACAGTATGTAGATATTTGAACGCGCTGTTTCAGTATACTATTCAAAGCTTAGTACTTATTCCCGCGGGACGGTACAAGTACTTGTACTTGCTTTTCGGCAGTACATATATTAAAATTGGAACGATACAGAGAAGATTAGCATGGCCCCTGCGCAAGGATGACACGCAAATTCGTGAAGCGTTCCATATTTTTCTTTTATTCAAAAAAAAAAAAAAACGCCCCACACCCGCCCGAACAGGCTGGTCCTGGTTTTACACAGTGCTATTTTAGATAACGATGCTACTGACAAGATACATGTGTAAGTTTAGATTTTGAACGGATATGCGCTTTTTAGGGAATTATTTGTCCATGAAATGCTGTATTTACTTCAAGCAAAATGTATGGTCTTTCTCCTAATACATATCTACATGTACGCGGCGAAACGTTTGTCATACGTTGTGTTAAGAAAAATCGGACGGGGCGTATTCAGACTTGACAGGGAGTGTGTGAGCTGTTAAATTGTTGCAGAGATGTGAGAAAATGTTGTAAACTATGTAATTGTGTAGACAAAATGTATTATTTGGGATGATTTGTGTTTGAAATTTGCTGTTGCGGTACATGCAGTTCACTAAACACTTCTTTTTATTACAACTTCGTAGCTTGAAATTCTTCTTTGGCCGCATTCAAATCATACTTACCTGGTGCAGAGGGCACCCTGATCATCAAGGGGGTCCCTCCAGGGCGAGGCCATTCCATTGCACTCCGGATAGGCTGAACCCTGCGATCGCCCCAAATGCGGGCGACTCGGGCACGT
>CgiSat27
AAAGTTGTACAGTGCTATCATGTCCGTTTTGACAAGCTATATAGAGAGGACTGGCTCCGTTCTCCTTACATAAATTAATGTCTGCTCCATTACTCAGTA
>CgiSat28
CGCTAGGCGCCCTGTATAGAGACCCTACAATAATGTATGGAACCTGTATGATAGGGTCAACTCAGCACCCTGGCGCCGGAAATCGGTGTCAATATGGCCCCTTTTGAGACCGGATTCCGTCAGGGGACACCCGTACCCCCAAGGAACCGGTCTCGGCTAGATGGCACACCTCCTAGTTTGGG
>CgiSat29
ACTTTTGTTGGAGCTCCACCTCCGCCCCGGCCGGGGCTTGAACTCACGACCTCTGGAACCCATTCTCCTAGCAGTGAGCGGCCACCGCGCTAACCACTGGGCCATCTAGGCAAGACAAAAATCTTGCTTTCGATGACGAACGGAACCTAGCGCGCTGGCCGCGCACTACACGGTCGTTTGAGATACAGGTGGAATGCAGTTAAACGACAATTTGAGAGGATCGGGACGATACACATTGCATAGATATATACATATAATAAGCACAAACATTGCAATAACTCTCAAATTGACATATACCTGCCCATAGTGAATGATAAAGATATATATAAAGCACAGAGAAATTC
>CgiSat30
GTGTATACACACTGTCAAGCTAATCTTAAACATTGTATTTATAACACC
>CgiSat31
GGTAGAAGGAGCCTCAGTTGTTGTACTGGATGGAGTACTAGTAGAAGTGCTGCTACTCTCCGTACTTGTACTTGCAGTGCTGCTCAGTGTTGTTGATGAAGTAGTTGGGGCTTCAGTTGTGCTTGTGCTCGTTGGCAAAGCTGTGGTTGTAGACGTACTTGTCGAAGTCGTCTCTGGAGTACTTGTTGTAGTTGTAGTCGTTTCCGTTGTTGAGGTAGTGGTGGCCTCAGTTGTGGTGCTTGTACTCGTTGGGGGTTGTGTACTTGTTGATGTTGTGCTACTTTCAGTTGTTGTAGATGGAACCTGAGTGGTGGTTGTCGTTGAAGGCGTGGTGGTGCTTGTAGAAGCTGTTGTACTTTCTGGGGTTGTGGTAGTAGTCATTTGTTCGGTTGT
>CgiSat32
TTTCCAAGCACTATCCATGTGCTCATGTGCAGATGGCAAATTAGAGGAAAATTGTCTAAGTGCAATTTGTAACAACATTTTCAGTTTGCTCTTGAACTCCTTCAGAGTCTTCAATTCTAACAAGCACCATTCCTCCGCATTATAAATGTGATCAAGATCACACTTTTCATTCATTAATCATTACACATCATCAATAATTATTCCTCCCAATCAAATACCCCATTGCGCTCTACATTAAATAGCTTGCAGGTCTCCTCCATAGAACTCAGCTACCTTGTTTCTATCATATCTTAGGATTTCACCATTATAAACTCATCAGAGTAAGCTGAACTTAAAAGATAAATAATAAACATGTCCTGTTTAAACACTTTAAAACAAGTGCTATTGATCAATATCTCATCTTTTATCATATAAATGGTGTAAAAAATCCAGTTTGTGCTCATTATTTTTATATTGAATGGTTCACATGCTTTTCACTACCATAGATGTGTTCCATTATAAGAATACACCTTGGAAATTATCTCATTCACTGCCCA
>CgiSat33
GAGTACGTATCACCAGAGTCTGTGTGCCCATCACCAGGGTCTGTACACCCATAACCAGGGTCAGTATACCCATCACCAGGGTCTCCATACCTATCACCAGGGTCA
>CgiSat34
CCGTCTAATACAATTTCGGATACTTAACACAATTGTCCATTTGAATTATGCACACAATATGAAATTTTGTTGAATTAATAGAGCGGCTCAAAAGTCCATAACCGGATACTCATTTTAACCCATAATTAAATACACATACACATAGAATAAGTGTATCATATTCTCTCTATTCTATTAGTTATGAACTCATGATCGGAGCGGCTTTGTTGACATGACGTCACACTTAAAAATGTCACAATGCTAATGCATCACAATGTAAAACAACACGTCACAATACACAATCATATACCCAACGTCATAAAGTGAAAAATGAAACATGCACAAAGCATGTTATACATTTATTTAATGCTTGAGGGTCAAACTAAAACTCTACTGACTGAACAAAAATGCTAACGCAGCAATTTTGTAAGATAAAGACGGATCAACGTTATATTATGTGTTCCCTTAAGGGTGCAAAACACAGTTTTATATGTAACGTTATAAGGACGTTTTCAGATGAGGGGCAAGCAAAACTGACCCCTATAAAAATAAATTGTTAAAATATGTTACATATATATTTATATATCAATAGAAAGATAAAATCGTGAATTTTGTAAATATTTAAAAATAATGCACATGTAACTTAATGCTAGAATTTATTTGGCACTCAAAACATGCGGAAAATAGACAAAAGGATGCCTCTAAATGCAGTACACCCATGCATTTTAGGCTCCCCCTAAAAGCAGAATGCAACCAAATCAGCCATTTTTATTTCTGTACATTTTCAAGAACAAGTCCTTAGGCATCATTTCATAGTATTTTCAGGGTACATTCGCCAGCTTTTTAAAGAGCTATGTTACCCGCTAAAAAATTCATGAAATTCTGCATGTGTAAAATCSGGATGTTTTTGGAGTTACCGCCCTTTATTTTAGAGTCTCACAAAATTAATTTTTAAAATTTTTCTACATACTTTTTTCATGTATTCGAAAGATAATTCACTATATTATGCAACTGAGAGTTTAAAAATTTGATTTTCATGTATACCGCATAAAAATAGCAGGAAAATCCCTACCCATCATGCTTTTCCCCAGAGAAAAACCCCCTGGATTTTATACGAAACTGTGTTTAGCTACCTTAAAGGAAATAAAATATTTTTGTATGCCACTTTTTAATGCTTTGATGCAAAGAGGAGAATATTACAAACATTTTGGTGTACACAAAGTTGAATTTAGTGAAAAAATGGCCGAGATATTGTCATTTAGGTAGGATGTGTCAAATACAAAGATAGACCTTTCGAACACGACTGTGCAGTTCAAAATTCAAAACTGACTTTCCACTTACTAATTCTACTTTATTTAATGAATTGAACATAACCAATGGTACTGCGCATTTGATACTGATGACAAACACATTTTTAAAAAATAATTCCCCCCCCCCCCCCCCC
>CgiSat35
ATGAAAACAAAGTTGTTGTTGTATGCAGCACACGCACACAAACGCTGAAATTAATAATCAGCAAATACACAAGATGACTGAATTGATTTGATTGATAGACTCATTCATCTTTAAAGAATCTGATAAAAAATTCAAGGAACGGTGAGTAGTTGTTATGATATATTTTATTATTTCAAAATTTTTAAACGGTTCCGTTCCGTTAAATACCAATATCCACACGGGTAATGGTATTTTGCGGAACGGAACCAGAAGAAAATTGTTCAGACGGAAGGTAAGTGATGAATATTAAACTTTTTCCTTGCGAATGTGCTCGTTATATTTTAGAATTCTACGTAATATGGGATACACATTGCGTTATTGCTAGCTTGATGAACAAACTAGTAATATCATCCGTGTAAGTAATGTAGTGTATTAGACGAAAAAGTATTTACATGCTGTAATTTTCATCGACGTTACACACACAGATTAATTGAGTTTGGTTTAATGACCTCAACTTTATATTTACAGTGTCAATCAAACATCATAAAACAACTAGTGACTTTAGGTTTTCTCGGGAAAGAAGCGTGTATTGACTTATAGAGCAATGAGTAGCATATTTTATGTAATACACAGTTCATTAAAACAGCAAAATTTGTAAAACAATCTTCCATTTACGATAAGTTAAATTGAAATAATGACGTTTAAAAAAAA
>CgiSat36
CATTGACTTCTATAAACACTCGCCAAACACTGGGTCGTTGTTTAT
>CgiSat37
CCTCCAGCATCCGAAACCTATGGCTCAGATTCAGCATTCAAGCCTGTCAGGTGCATCAGTATCATAAGACGCACCATCCATGCAAGTTTGGTGAAGTTAGGACCAGTAATAACTAAGATATAATCATCAGAGGGCACCTGCAACAAAAACTTTAACCAGCTCCAAAAACCTTAACCT
>CgiSat38
CTGAAAACTCGACGTAAATGGGTACCTTTTAATTCATTTGTTCTTAAATAAATTGAAATAAATTCACCAAAAATATTTAATAATCAATTAATATATAATCAAAATTCAAATCAATTTAATTCATCTTGTTTTTTTTCTAAACACACGTGATGTTGTAACTGACGATCCGATTAAAATGTCGGGAGCTTAAACGTCTTATTTTCTGTTATCTGAAAACTTTCTGATTTATTAATTAATTTACAGCCTTACTTTAAACCAATTAAAAATGAGAAATGAAAACATTTCAGATCATGTTTTTCTAAAAACATGTGCTGTTGATGTGCTGTAGTAAATAACAACCCCATATTACCGGTGACTCGAATAATTTGGACTTCAGCTATTTATGTAGCAATAAATAAACAAAAAATCACTTTTATATTATAGATTATAGATAAATACATGTACAAACTCTTGTTAAATTATATTCAAGCATTGTACATGTATTAAAAATATACCCGCATTTCATAAAATAACTTTCAACTTTATTTCCCGCATAGCTGGTAATGGCGTCGTGATTTCACATGAACAAAAATCACTCGTGCGATACACCTGTACGGAAGCTGATCAGATACACAGCATTGTCTTTCATCTTGGGTTCTATACACAACAGGTGTTATTGTCTGTCTTGTTAGGTGTCATTGGAATTTACAACTAACTGTGTGTATATTTGGACGTCTGAACAGGTGTACTCGAGATGCCGTTATTCACACCTTTCCACGGACACCTGTTAGGTAACTCATCACAATCTGTCGTGTGTATAGTCTGAATATATCTTACTTCTACTTTGTTAGTTCAATGATTTTTCCTAATCTCTAACAAACAAAAAAATTGTCTGTAGATATGTACACAAACAACTACACGTAAGACTATCGGCGCGTGGATCCGTAGAACAATTCAGCGACTCTATACATGCGGGATTTTCACATATTAACTTGCGATAAAAATATCATTTACCGGGTACATTAATGTACCAAAAAATGATTAATTACATCATAAATAGTTGAATGAGATAACAAGTACATGTAAGCACAAACACAGCTCTTTTAAAATTTATTTTCAATCTAATATGTGTGATGTGAAATAGCGTCGAAATTTTAACGAAAAATCTTATTACATCGTGAACTTTACAAACTTTTAGTCATTGTGTTGAAATCGTTGTGAAAACCATGAGTCTAAAATAAATGAATTAAATTCATACAAATAAAAATCTAATAATTCCAAATTGTTTGCACACAATTACATACACTCTCAGAGAGAGAGAGAGAGAGAACTTGTGTGTTGATTATAATACTTAAATTAAAGTTTTATCACTGAACTTTATTATTTAAAATTTCGCTTTAGGTTTCTATAGTTGGTCATTTGAGCGGGATTTTATCTCAGGACTCCACGTGCTTCGCCTGTCAATCAGTTTAAGTATAACAGTACAGATCACGCCATGCGCCGCGTGCTACTTGGCTCCTCCTATATGGCTAGAAGAAAATTATCGAATGAAACGTTTTTGTTTTATGTTTTCTTAAATCCCTATTGAAAAGAGTGTTCCTATTTTAAATTATTCAACAATAATTTCTCTCCGATTTCATGATTATAATTCATGTACTGGCGATCAGAGTCGTTTTCCCTCGCTGTCGTATTATTTTTGTTACTAGATAAATTCTTATATATTTATCACTTTTAACATTCATTTGTTGATTACCGGGTATTTTTTCGTGTCCTGTTTACAACAAGTATGTGTGTAAAAAGGTAAATAAAATATAAACAGGTTAGTCAGCATTTGTAAAACGTCAGCTAAATCGCATGCATACAGTGAAGAGCGGACACTTGTTCAACAGAATGATAAATATCGCCATTATATAAATAAAAGTTATTGACTTGTTGTGTATATCCAGTTGTGTACATATCGTATGAAATATGTTACATGAACATGTATAGTTTAACGGAAAAACAAAAACTAATAGTCATATTTTGACTATACACGCGATCTTAGTTCAGATAAGAGAAGCGATGACGGGTTACATGTAGGTATGATCTGTGTATACGAACAAGTGCAGAAAATCATAGAATCAATATTTAAATGAATAAAAATTCGTGTCAAAAAACTATATAACAGTTGATTTCAAGATTTCTTATCTGAAATTCATTGTTTATCTTATCATTAATTTTACATCGTCTATTCACTAAGGGAATTTGATCGGCAATAGTACTACAGTAGTACGCAATAAAGAATGATCATACGAATTATGAATAATAACAACTAGCCGAGAATCAAGACAACGATAAAGGAAACTAAAGAAATATCGGAATAAAGTCGGGGCAATTTTTTATAGCAATTTTAAATGGATTAGAAATATTTAATGACTTCAATTCAAGTACATGTATAGAAATAAAAACTTAAGATGCTTTGTAAAATTATCGACAGCTCGCTGAATTAACAAAAATATATCGGATTAAAGTCAAACAGTTCTTTTAATCTATCTTAATGATTACATTTATCTAAATTAAATACTAATAATAACAGATTGATCAAAATTAAAATTACCCCCGCTTCCCGGTTGTCACTGAGTACACGTTTCACGCAACGTATCAAAAACGGGGGAACGGATGGAAGTCCTGATTTTAAATAGATCGATTGAAATACTTTTGTAATATATCATATAAAAAAAGAAAAATTCTTGTCATAATTACCACCTTGCTGAAGTAGATCGGGCAAAAACTAAACAAAATTATATCGAGAAAAATCAAAGCGTTCAGGCCACGCCTACCTCATTAATAAAGCGCGCAAACCGTTCACAAAGCGTGCAGCTATTTTTAGCAAAGCGTACCGTGCAAGAAGCGAACCGTTCCGTTCACAAAGCGTACCGTACCGTTCACAAAGCGAACCGTACCGTGCAAAAAGCGTGCAAGATAATTTATGCAAGACCCGCCTCCAGACGGACAAAAAAGCGTACCGTACCGTGCAATAAGCGTGCAACTTCCATATACGGCTTATTGACCTAATGTCTTTCGATGAATACGGACGGAGATTATCGCTGACCAGATAAGTTCAATATTTTGCTAGATTTTTTATACGGGATTAGATAACACATACTAAGATTTAAAACTGTTATTCTTATTAAAACAGTCACAAAAATATTTCCTTTCTTAGACCGTAATCATTTCTTTGTTTTTCGACAAAACTTGCATCGCCGATTTCTTAAACATTGTAAACTATTAAAATGTTCAAACAATTCGTGGTTATAATTTTTTGTGAT
>CgiSat39
TTTCGTATAATACAATTATAATGGGATATCTTTCAAGGGGCTGGCTAACACCCTGTATCCCATATTTGGGCCTTCATATTTGGTGGGGATGGGGCCCCGGGACAGCCCAGTCGACCCTCAAAAGGAATTGGGTTTACACGGCCAGTAAGAGGCTTAGCTAGCCTGGCGAAAATTGGAAA
>CgiSat40
ATATTGACTGGGGTTGAGGGCAACATTGATTATATTAGCCCCCGAGGGACGAAATATTGCCCGACGCGAAGCGGAGGGCAATATTTTCGTCCCAAGGGGGCTAATATAATCAATGTTGCCCGAAAACACAGTCAACATTTGTTTTGTTATATGAAGAAACAAACCAAAATTTAAGAAAGTAATTGAAAACAGATCGCCGTAATTTTCTCAGCTCAACAAAGAATTCACGAATTCAATTTTGTGCAAAGTTCATTTCCAAAATATCCTCAGCATCAAACGGTCACTGGTGATATTCCGCCGACCGTAAGAATTAACATACAGATGTTCTACCTGATTTTACTTCACAGTAATTCGCAAATCCTTATATCCGTTATGATAGCAAACCGTCGCATTGCGCGTCCGTTGTTTACTTGCCTTGACTGACTGTCTATTATGACGTCACCTTGTTTTGGAGTCGCGAAGAGTTATTTACGTCATCGTTTACGAATCAACAAATCAGAGGCGATTATTTGAAATAGAGGGAATGTTCTCTAGATATTATTCCTAGCCGGTCAATATCAAAAAAATATTGACCGGTCAATATTTTTCGGACGAGCTAATATTACAATTATTGACTATTCGTCTATATAGAGTTATATAGTGAGAATATACTACTGAATATAACAATATACAA
>CgiSat41
GTACCGTCTTAGCGGCGTCTATAGTATGAAAAGTCCCAGTATTAGCGCCGATGTTCGGTCCAACGTTTATTGTTAAAAGCCAGTTGATGATTCAAATAGATTAACTTTTTTAATGTAAGAGTTTCCAAATGATCAAGTTTCGAATTGATAGGTAATGTACGCATACTAATATTACCGTAAACATCTCTATTATTAAACAAACATATTATGCGAATACGTACATATACAAGGCAGCTATTCCGACATCGGATATTTCCTGGCTACTCCGCTGCTAATTCTTGAATTTTTTCTCTTTAGACGCCGTTAGGACGGACAAGTTTCACGATGGCGAACAGACAACAAACAACATGACAATCGGCGATATAAACATGGATGTTGCATGTAGATTTCAGCAAATTGACACTTATTCTTGAAGAAAATTGTGTAAGCAATTTGGTGTGTCATGGCATCGTGACGTGTTTGTTGTGACTAAAAATCTAGTATTTGCCTTGTACATGTTTGAACATTCAGAATTCCATAAACATGGTCAATAGAGGGTTAGGATGTATACAGTCGTTCATGAAAACAAACAAATATTTAATGCAAAAAAAAACCATGACACTACAAATGAACCTATTTCAATGTTAATTCAGTATTAAGAATTGTAGAAAATGAATCGGCGACCTAATACAATTATTATCATGCATTTTAAAAGATGAACAATTATCGTCTTAACGGCGTCTAAAGTATGTAAGATACCCGTATAGGCTCCAGATCTTTGGTTTAACGTTTATTCGAATAAACACAGTTAACTCTATTTTTTGTAATTGTTTCTAAAGGGTCAATTTTGGAACTGATGTGTAATGTCCGGACACTGATTACACTGTAACAAGCTCTGTAGTTTAACAGAATAGCCATGTAAATACGTACACGATCACGGCGCCCATTCCGATATTACAAGATTCATTTTTACTGATACTCAAAGCAAATCTATTCTTATTGGAGTTTTGTATTTTGGTTATCACCTTTATCAGTTTTGTCCTTTGAATGAATATACTCCACACGATAATGTCATAAGTTTTGCATAAACACCAACGACTTGGGATACTTGTTTTCAGGAATCAGATCATGTATGCGTGACATAATCGCATGCGAAGACAATATTTGGGCAGTTTATGTTCTATTTTGAATACAGTATTAAGAATTATAAAAATGTCGACAGCCTAGTATAATTATTATTGGCCATTTTAAAGTATGAAAATTTACCGTCTTAGCGGCCTCTAAAGTATGAAAACTCCCAGTATTAGCGCCGGTTTTTGGCTGAGCGTTTATTGTTAAGAAACCAGTTGATAATTTTAATTAACTATTTTAATTTAAGGGTTTGCAAGTGATCAAGTTTCGAATTGTTATGTAATATACGGACAGTAGTAGATCTGTAACAAGCTCTTTGAATGAACAAATCTGTACATGTACTCAACGCCTGTTACGCAATCGCCAATTTCAAGGTTACTCATATACTTGAATCAAATGAAGTCCCATGGGAATTTTACATTTTTTTCACACATTTATCAAACTCTGACTCTGACGATTCGGAATTTATTTTTATTTCTAGGAATTGGATGATATATGCGTTACATAATCGCAAGGATATTAAAATTTTAGGCAGATTACATTTCATCTGTAGTACAGTTAAAAGAATTATTAAAAATGTCAACAGCCTATTACTATTATTATTGGGCATTTTAAAGTATGAAAAT
>CgiSat42
GCAGCACTGTTAAGGCTTACTACGAAAATATCAGCGGATTTAAATGTTCATAAACCGATGCATCTATCACTACAAAATATTTATGTAAAGTTATTCTTTCATGACATAAATGTGATATAAAATAAAACAGTATAGTAAATGCAACTGTGTATTACACTTAGAGAACTTCAGCACATAGTGAAAGAGTCTCCGATGTTTTCGAGTCAGATGTTCATTTTGTAAAATGTCGACATCGCTTGATAAACACAGCCTTAATGTCGATACAAAAGATATGTACGTCGGTGAATTTCAATTTTAATTCCTTTGGAGTACAGTAGGATCTGATTCTGTTAAACTAAATATGATACATGTACTTTTAAGTTTACCTACCAGTGATAGTTTTAGACAATTGGTTACTAACACTGAAAATTTCAGTCCCCACAGAAGGGAAATTTAATGTTTTGGATCCCGATGTTCATATTTGTATTTATTTTATGTAGATGAATTACAGGAGGGCCAATATCTCTTTAAAAAGAAGTTGTATCAACACAATATGTTGACAGTGTCATACCACTTGCGGGTGAAACAAACAATATCATCTTCAGGGGAGGGTGTTTCGATGTTTCGGAACCTAATTTTTTTATTGTTTTTTCCCAAACCATAATTTTTACAATGGTAGCTGTCCACCACTGGTAGTTGCCATAAAAACCCAAGCACACAGAGTAAGAGCCTCCAATGTTTTAGAGTCAAATGTTTTTTAATGTTTTTTTAAACATATATAAACACAACATTGTAAAATGTTGATGCCACTTGATAAACACAGCACTAATGTCGACACGAAAGATATATATGTCGGTGTATTTTATTTTTAATTCCCTTGGTGTACAGTAGAGTTTGATTCTGTTAAACTAGATAGGCTACATGTACTTTCAGTTACCTTAACAGTGATAC
>CgiSat43
TAATAATAGACCCACAGCATA
>CgiSat44
TAATTGATAATTTTCAAAATAGACCATTACTGCATATAGCATTATTTCTCACTCATGAAATAATTAACCTCTATCCGCTCGAAATTGAACCACCTGAGCCCTTCATCTTTGTACAGTAAAACATCACATAACAAATAGGTATGTTGCACTCTGCCACTTTTGTGACTTTATTGTTTAACCAAATTTGGTTTGAAATAATCAGGAAAATGACAATAGATGATTATATAACAATAATTAATAAGTTCATAAAATTAATCATAAAATTATGAATATTTCATTCTTTATGCCATAATATTTTACAACTAAAATAATCCATAACTCCCATTACTGATGTAATCAATGATGTGATTGATTAGATAATTTATGCAAAACATAATCCTTGTGGTCTGAAAGCGCCATGCTTAATAAAGAAAAAAGAAAATACACAACGATTTTTCTTTTTTATATACATGTTCATGAAAAAGGAAGGTGGAGGGGTGGAGGTGGTTTACAGATCGCTTTGAAAATTTTCAATGCTTAGCTATCGGCGTCCTGAAAGAAGTGAGAACCCACGCTATTAAAATGACGCTCCCAAGATTTTACCGCGGAATAAATTCATTGGTTACCTCCGGCGACGTTGATTTTGTGTCCATATATGAAGATGCTGTATAACTTTGACAATACCGCAGGAAAGATAACTCTCGCGAACTTAACAGAAATCATCAATATGCATAAAATATTTTAAGAAATCTTAAAAATCATTTATCCA
>CgiSat45
ATAAACATCAACTTAAATTAAGAGAGTCGGAAAGAAACACAGAAGCAGAGGAGCAAGGCATACCTATTTATATTGATAGAGGGAAAAGAGAAATATACATTAATATTGATAGAGGGGGGAAGAATTATATACATTTACCTTCATTACAGAGTGCCCCTGTGAATCCACCTGCGCATGTACACGTGAAAGATCCATCGCTGTTGCTGCATGTTCCTCCGTTTTGACATGGATTGTCAAGACATTCATTGATATCTAAAAGTTATTATGATTTTAAGCTGTTATCTCAGCCATAACATAAACTAGAAAAAACAATATAAAATACAAACAAATACAAGAAAGCAACATCAATTAAGACATTAAAATGCATGTAATAGTCCTCGTATTTAAAGCTGACATGAATTCATAAATACGCATTATTTCCCTTTTATCTCCGACTACCGCCATATTAGTTGTCGATTTCTATTGTTCTGCTCATCGCTACACACCCCCTATATAAGGCCGAGAGCACTATTCATGCTTCACCGCATTCAGGTATTTCATACACCCGAACACGTTACCTTGGACGAAAAGACGTGTAGAAACGCGTTTTGAACAAAAATAATATGACAACCACTGCACTGGCAAGATATATCCAATAAACGACGAAACAAGACAGACTGAAATCCAGGCGCAGATACTTAAAAAATTCCTCGATAATTGTAGACCGTTTTCCTGTGTATGTTATAACATCGCACATGCGCAAACCACACACTGTGGCAGATCGAGCAATGTCAATTATCGCATGGATTTTAGAAACGGGGCGTTTTTGTAGGAACGGATGGAAACGTTGTTACTTTCTTGGATTTACTATCATTTAGCTACTGTGTTGGATGTAGTGCCGCCGGGGTTTTCAAAAAGATGCAGACGTTATGCACTCTGTATGAACGACACACGTGTTCGATGTGCATGCGAAGTAAGGCAGCACTGTCTGTGCAAAATAATACGGATACCTTGGAAATCCTTTCAAAGAATAAATATATTTTGTATTTCATTGATTGTTGTTTTCTTTATTCTTTATTACAAACATTTTACTACAATGTGTAGTTCATGCATTTAGAAGTCCGTGCAACCTGAATGCCTCGATCGGAAAGCAACCGACCGTAACTTTCTCAACCGGTATATATACCCCAGTGGCAGTAGAGGAGCGATCGAAACTAATATGGCGACCAAATGCTTTATGCATTCATGTCAGCTTTAACATATAACAAGAATCAAAGGAGAATTTGGTTTTAAGTTGGATTTCAAAAATTATCCTTATTTTAACGGAAGGAACATTTTAACATTTGCAGCCTCCACAACTATAAACATGCTTATTTTATATTTGATTTAAAAACACTGTATTGATATAATAATGAAACTATATCCAACAAAAAGAAGCTACAAATAACAGTTAAATTCTTTATACAAATAGAATGGATAAAGTTGTAATAACATGTTGGTATTTAAAAGTACGAACACTGTAAAGATAAGTACTAGAGAGATAATGACAAACATGAGAGAGGAAGGCAGATACACAGAAATAACAATGAAAGAGTTG
>CgiSat46
CTGTACAACATTATCCCCGAATATCAAGGTCTGGGATTAGATTTTAGATGATAAACCCGGGATGACCCTAAAAATCAGGGTTAGCTCGGGGTTAGCCCTTAAACTTCCGGGTTGGGGAAGGGTTGGTGGATATTTCATGTGACCTACCT
>CgiSat47
AGTCCTCTCACTTCCTCTCTCTCTCTTTCAAATTGACATCACATTTAGTTATTTACACACATGTAGTGACATTCAGGTAAAGTATCTCAATAGAAAAAAATTGCTTCATTTGAACAAAAAGTTTTAATA
>CgiSat48
CCCCCCCCCAATTCATAAAATCATTTAGTTTTTCTGACCCGATTTTACTTGATCTTTGATCTTGGACCTTTAATTTCAACTTAGTACCATTCTAGATTACTGTACTAATTACCAGACCAATTCGTTCATTATTAACAGAGTTATGAACTTTTTGGCATTTGAGTTTCAATTGGCGTGTTTGACATGTACTGTAGAAAAAAATTCTAACTCCCGAGCCCTTCACTCAATCCTAATGAAATTTTGTGTAAATGTACCTCGGACCCCATTCTTATTGTCTGCCAAATATGCAGCGGATTGAACAATTAAGAAGAAATTCCTGAGATCAAGCGGCGAGTATAGCCTGTACGGGGACTTAAAATTTACACAGTACAAGGGATGTAAGCAGCCGCGTAATATTTCTGTTGCATGTATATTTCTTGTTTTCCGTTTAGTCTGTATCTACGATAGCGTGTGAACTACTTATGAATGTTAGAACTGTGGAAATTACTGTCATCAAATTTTTACCGAATAAATTTACGTGTTACTGATTTCGTTATTTCTACATTTATAATGATTTTATCAATCCTGTTGAAATAAAACAGTCAAACATAATAGTAAACGACACGAAAAAAAATCTCAACACTGAAATACATGTGTAAAATGCATCAGTCATTGTTTTAGGACTTCCCCTAATTGTTGTTAACCGAATCCGAGATCCACACCTCAAAATTCTACTTTCGATTTATTTACGACGAAAATCAAGCTCGGGTCTTTTCACCCCCCTCCAGACAAAAACACGCATCAATATTTCAAATGACCTCGCACTGTTACCAAACCTGAGTAGTCAGACATCTTACACGTTGTTTTTCATCTCATACAAAAATTCAGCTCCTCTCCCGGGCGGAAACGCCCCAAATTCAAAGAGAAATTCGGGAATTATTTCGCGTCAGCCATGTTTTGAGACACCTGCAAAGGCTGTGTGTTCTAATCTCGCCGGAGCCAAGATTTGTTCTTTCTCTCTATTTCTTTCTCTCCTTTTTATTTAATTTTCTAACTAAAATATTCAACATAAAAGGGTTGTTGGACTGTAGTACAAGTTGAAAAACACTCTTCAATTAAGATTTAGACAAAAACAGTCTTTTATTATTAGGGTCTTCCGTCTTCAGCGGAAGACCCTTCTATTATTCTATTGTTTCTTTTTCACTTTTCTTATTATTCTTTTTTTTTCTTACCGATTTTGTGCAGACGATTTCTCAGAGATGTCTCGGTCGATTCCATTCAAATTTTCAATATAAACGTGTTTTTAGCTAAAGCTGATATATAATTTTTATTTTTTGAAAAAACACTTCCGGTCAGAAGTTATCGTCCGTTTACGATTTTAAAAAGTCAATTTTGTCTGTCGGGTTTCTCAAAAACGAGTAAAGATAAAAGGCTGAAATTTTCAGAGATGATAGATCTACCGTTTTTCTAATGTACCTCGGTCAAGAGAATGTCCGCCGTCACTTCCGGTCGTCACCGGAAGGAAATTTGAAAAATTGAATTTTTCGACTTTTTTATTTTTTAATATTTTTCTTTGAAATTTTTACACCTTATAGTGACCCTTTTACTGATTCAGAATATGTAATTTGTTTTAAAATCGATCAAGGCATTCTCGAGAAATTAAGCGTCAAAGTTCTGAAGCGAGAGTCCGAGTAGCTCAGTCGTTAGAGTCGTGGACATGGCCTAGGCGACCCGGGTTCAAGCCCCGAGTGCCGAATTTCTTTCCCCCTCTTTTTGTGCTTAGATCTGATTTTTTTATCTTTAAAATGATGGATTCTGTTCTTTTCTGTTTTGATTTAGTAAAAGAAGTTACAATAATATCGCTTTTCCCCGTATTTGAGTATTGAGATCCATAGCTATGTATTCATACTGAAATAAAGTTAACATGTTGAAAAAAATCAAAAGTTACATCTTTCAAACAACGCTTATACATTGTTCTAACATATGTATTTTGTTTAGAAATTGTGTAATATGTGATATTTAGAATTTAATATTCTCCGTTTAATATAGAAGTCACTGACCGACCCCCCCCCCCCCC
>CgiSat49
TTATATTGCATAAAAGTTAATGTTTACGCAGGTATACACTCTGCGTACGATTTAATATATTCGATATACAGGTAAATATGTTACCTTGTTCCTAAGAACTTCGTTTTTCATTTTCAATGTTAACAGATATGATTTACATATAATATTGGTTAATTTTGATCTAAAAAATTTAAAAATTAGTATCCTGACGGAATGTTGGATAGGATTTTACAATTCTTGTTCGATAAATATTCGTATACGGCGCACCGAACGAGTTGCAACTTAGTAATAAATTTACTTGCTTATGAAAAGGCACGAAACGATTAACACGATAGGATAAACGGAAGAATTGTTGAAATTAAACGATAAACCTGATAGGATTAACGCACGATAGGATAGGATTAACGCACGATAGAACAGTATACACGCACGATATGATAGGATTGATACACGATAGGAAAGGATAAACGATGTTCATGATAAACGTATGATCGCTTTAAACGATATTTACGAACAAACTGATAATGGCAGAATTTGAGAGAGAACACGTACAAATAAAGATTTACGTGGAATTTCTTTTTAGTAACAATTGCCGAGTTGTTAATCATCGCTGCATCATTTATAGAATGTATAAAAATGACCAGTTAATTTTTTTTCAACTAAAATTATGAGCTTTAATGATCAATAAATTTTCTGTATTGTTAAAATTGTTTTCATTACCGAACACCCTAGCCGATCGCCGCGAATATTTCAGCCCGAGATTAAATCACTCGGAAAATAGCGGGTTTAATTATATAAATCCAACTCTTGTATAAAGTAAATATAAAATCTATCATAAGTACATTTCTTTCTGTATAAGAAAATGATGCATTAAAAACGAATTATTACAGACAAGTTAAATAAATATTTACGCAGATACACATTCCGCGTACGATTTGTTAACATTGTTTTCATTACCACACACCCTAGCTGATTGCCGAGAACATTTCAGCCTGAAATCAAATATCACACGGAAAATAACGGGTTCAAAATACAACTCGGGTTTTAATTAAATATAAATTATATCATAAATAGTTTTGTTTCTGTAAAATATGATGCAACAAAA
>CgiSat50
CAACGCTCTCATCCTTAAGCTACAATTCCAAAATTATCTATAGTTTTAATAATTAAAAGAGCAAGTTCCCCTACCCTTACCATGTTACGACTTACCTCTCCTTTCGGCTAGGGTGACGGGCGATTTGAACGCACCGCAGTTGCGTCTTTTCAAAAAAACGAGTTACTCTCTTTTTACTCCCAAATCCTTATATACACTAAGAGAATTTCATCCCTAAAATCTTTATATGTCTAAATATTTGTCTCTCAGCTAACCCCTTGCCCATAAGGAGCACTTCGACCTGACCTAGCCTCGGCATGATTATTAATTACTTAAAACCCCAAGATTGGGCCTATTTTTATTTACTCACATCATAAGCTTTCGACGGCAGTACACTGCTTTCTATAGGGCAGGTAAGATATCACGCGGATCATCAGATTAAGCGCCAAGAGCCTCTGGATGGTTATGCGGAACCGCCAAGTTCTTCGAGTTTTAAGCAGTTGCTCGTAGTACCCCTAGCAAACTATTAATTCAAATAAAATAGCTATACTTGACATTATGGAATAACCGGGTACCAAATCCGGGTCTATGCCCATAACTTCGCAGATTCATCTTTACGCAAGCTTTGGACCTCCCGCAAGACTGAGATTTCACCCATAGTCCTTGCTGTATGTCTTGCGTCACACATTTTTGACTAACTGCCTCTAAGCTGCACCCTTATTAGCTCCTCGAGAGAGGGAGTGACCGCAGCTGCTGGCACCCTCTTTCGCTTCGATTTAGTTAGTTTTTTATTCGTTTCAAGCTAGAACTCATTGATTTCCAGATCTACCCACTTGAGTTGTGATTTCCTTCGCGTCATCATTAAAAACTTATGCTCCTGCTGCCAGCTATTCCTTTTAGGATGCATTAGACTTGGCTTATCACGTAAATCAGACTTTTACACATCACGAAATTATCCTACATTGTGTAATGTAAAAAACTCTGTAGCTAACATTATACCAGAACCAAATATTTACTTTATTATGCTCCTCCAAGACAGTTTTGTGGCTAATAGCCGCATATTCTAACTTTTCGCACGAACTTTTATTTATAAAACTCACAGCGATTTGACTTTACTAAATATAGGCGTTTAAAGAAAGGCGATTAATCGCATCTACTAGTTAACAGCTAGTTGCCTTAAGCTTGGGCTACTCTCTTAGGTCTCAAGCCTAAGCACTTCTATTAAAACAAGCTTATTTTATTTATCTCATGTTATTACTAATCCCAGCATAATAATCAATCAAAGAATATCTTAGACAGGTGAACGATTTGCTAAGCCTCATTTTTTAGAAATTATTCTTTTACTATTAGAAAGACAAGTTGTTAAATACTCATAACAAAATGGGCAGCATAAACCCAATTTCTCTTTCTAAAAATTTAATAACTTAGAAAGCATTTTAAATCCAACCTTTAGCCGAATTTTTCACTTATAACATCCTGGTCTAGTGAGTATCTTTAACACACTACGCCCCACATTAAAGCTGCACTTAAAAGCATTTTTCGAACAACCAGCTATCTTAAAACTCGAAATTGCATATCACATCCTTAGCAAAGTTTATTCAAGAATTCTTACATCGAACATCTCTATTATTCTGCTTTCCTAAAAATCTTTTTATTTCGGGAGGTGCTAATACAGCAAAATCTCTTGAAAGGCCATTATACTAAAGGTACTTTTTTTTAACGCTTAAAAACAATGCTTTCATCTTACCAGACAAAATCTAAAATAATGTTTCTAATGCTCCTATACTTCATTTAGAAAAAGTTTTTAAACTGCTATTTATTGCTAGTAGTCCCCATACCTTTGGTATACTTAAAGCCTAGCTTTTGCTAAAAATTAATGTTTCAAATACATTTATCCAATTGCTGAATTAACTTTAATAATTTAAGCCTAAGCCAACACCAGTATTCTCATGAAGCTAATTTTTTAGACATAAAGGCCAATTTCTTGGGCATCTTAAAATTTGCAATTTCACGTTTTGCATTAAACTACTTTATGAAAGCTTAGGGCAAAATTATTTTTTAGAATCGAAAACACTAGTTTCACATTTGAGTTAAAAGCT
>CgiSat51
TTTATTTCAGATTACATTTAGAAACCAGTGTCGTGGTGTTCAAAGGGAAAAGTGTACTTTGCTGCATGAACAAGACTCTCATTCTGAAACAATTTTGAATTGTGGTACCAGTTGCTAACATCCCTGGTTTTGCCCAAACTCTGGGCCAACCCAACGGATTAAAAAACTGATTTGAGCCACATGTTAGGAAAGAATTCCAGAATGAGACTTGTTCATCAGCAGAGTCTTGATGATGCAGGGAGCTGATATACCACCAAGACAACAAAATGGGTCAACACAATCTGACAAAGTTAAAATGTGAGTACCTTTACTAAGTTTTTTTTAAATATAATTGATAGTCAACATAGGTTGTTACTGTGACATTGTTAAAGATTTGCTTTGTGACCATTCGTTCAA
>CgiSat52
CCCTTTTACAAAACAAAGTAAACTTTTCTATGGAGTGAGTCAGTGAGTAACATATAGCTTTTATTACACTAAAATATAAATATCTGAAACATGAAATTAAAAGAATTGAAATTTCTTTCACAACTGTATCTATATGTACGCAATATAAACCCTATCTAATGTCTACGGCCATATCACGTTGAAAGCACCGGTTCTCGTCCGATCACCGAAGTTAAGCAACGTAGAGCTTGGTTAGTACTTGGATGGGTGACCGCCTGGGAATACCAGGTGTCGTAGACTTTTTCCTTTTTCTATTTCAAATAAAAATTCATCAATTTTTTTTTATCAAAAATAATTCTCATAATTCGCCCTGCGAATAAATTTTCCAATGATCTCCAAGTCGTCATGGTCTAAGGGAGACAAGTCCGTGAAAAACGTGCGGTGAAATTTACATGCATGCGGCAGACAAGAAATAAGCAAGTAAAATAAAACATAGCGAATCAATCGCATTACAAAAAACAATGAAACGATATTTTGTCCATGTATGAATTACCGATAATTAATGATTATCAAATATTATATGCTTAATTAATTACCTTATACAATACACATAACCATGTATCTCAATTTTGAAGAAGCGAAATAACGGTATATTAGGGTAGATAATTGTCAGCCCAAGCTCAGCAATCATGGCACCTGGCACAGCATTTGAGACAGATAATAACTTGTTTATTCAGGCGACTCGTGTCGCCTTATGAAATGAAACGAGTTTCTCAATTAGCAATGCCACTGTGCGCTATATAGTGGGGTGCGCGAAGAGCAAGGACATCACAAATCCTACACTGCAAATCGAAAACACTTACTGCATCTTCTAGTGCTATATCCTATATCAAGATGAAAGCTATCCAAAGTACCAGTCCCAGAAGAAAGACTATGGACAAGCGTTTTTCGTTGATGGACAGCGAACGTCGCTTTAAAAGAGCATGTGAGCAGATTGTCCAACTCAACTACAAGATGTCTGACCTACAGTCCCGATACAGTAGAGCCAAGGCAGAGAATCATCGTTCCTTCAGATACAGCCTTAGACTGAGACTGGCAGTTGTTGAGGGACTCAGAAACATGTACTACGACTACGCTCACAACAAAGCACAGACAGTAGCAGACCTAAGGCGTGAAATGTTTGGAGAAGATGTACAGATCATCTCCGACGACATGTCAGACTCCGGATCAGATGAGGAGTACTGAGCGGTTACTACAGATATAACTGCAAACGGCTCTTTTTAGAGCCATGAAATTTTTTCGAAAAGATGTCTCTATACAATACAATAGAAATACAGTGTACATATCAATGAAATCAAAATAGATAAATTATCAATGGAAAAAATGAACATATACACCAAAAACAAATTACAACAGCAACAACACATTACACTTGCATATCCCACAATTGAATTTTATTTTTGTCATACAGATAAATATTATTTATCCCCCCCCCCGCCCTCTTTTCGTGTAATAGAAAGTGCCCGATGATATATCAATCCCTCTCATCATCTACAAACACAAGTGTATTCTGTCATATCATCAAATAAAAAAAAACCACAAGGCGTCTTACAAGCCCCCCCCCCCCTTTTCACATTCGCAACAGTAGCAAGTGCGCGTTCACCCCCCCCCCCCCCC
