# Supplementary material for: Satellitome Analysis of the Pacific Oyster Crassostrea gigas Reveals New Pattern of Satellite DNA Organization, Highly Scattered across the Genome
Source: Int J Mol Sci. 2021 Jun 24;22(13):6798. doi: 10.3390/ijms22136798 (PMC8268682; doi:10.3390/ijms22136798)
Supplement: Supplementary file 1 [file ijms-22-06798-s001.zip › Table S4.xlsx]

## Sheet: CgiSat01
Placement	Position start	Position end	Box 1	Box 2	Number of monomers in an extraction
chr3	40064860	40069005	1	1	1
chr8	42809656	42813806	1	1	1
chr10	12680739	12684890	1	1	1
chr10	36664564	36668715	1	1	1
chr7	7139409	7143560	1	1	1
chr3	35574492	35578644	1	1	1
chr8	42702685	42706837	1	1	1
chr8	27004392	27008545	1	1	1
chr1	3821972	3826126	1	1	1
chr3	13762763	13766917	1	1	1
chr5	35030060	35034214	1	1	1
chr1	12444621	12448776	1	1	1
chr1	15868214	15872369	1	1	1
chr10	18032904	18037059	1	1	1
chr4	22663733	22667888	1	1	1
chr4	22665073	22669228	1	1	1
chr5	7350690	7354845	1	1	1
chr5	18797885	18802040	1	1	1
chr7	22977674	22981829	1	1	1
chr9	833889	838044	1	1	1
chr9	1200555	1204710	1	1	1
chr9	3119345	3123500	1	1	1
NW_022994794.1	451449	455604	1	1	1
NW_022994815.1	436001	440156	1	1	1
chr10	6586480	6590636	1	1	1
chr3	51385875	51390031	1	1	1
chr6	5680476	5684632	1	1	1
chr6	12861910	12866066	1	1	1
chr6	44834533	44838689	1	1	1
chr8	46024344	46028500	1	1	1
chr9	14121168	14125324	1	1	1
chr2	52436734	52440891	1	1	1
chr3	18245344	18249501	1	1	1
chr4	17316919	17321076	1	1	1
chr5	39449169	39453326	1	1	1
NW_022994789.1	637297	641454	1	1	1
chr10	24668332	24672490	1	1	1
chr2	40000223	40004381	1	1	1
chr3	23935083	23939241	1	1	1
chr3	56627246	56631404	1	1	1
chr5	15971559	15975717	1	1	1
chr5	60439017	60443175	1	1	1
chr7	13655081	13659239	1	1	1
chr7	33808774	33812932	1	1	1
chr3	1911545	1915704	1	1	1
chr4	22006441	22010600	1	1	1
chr5	10435971	10440130	1	1	1
chr5	18217764	18221923	1	1	1
chr5	70207294	70211453	1	1	1
chr5	70214789	70218948	1	1	1
chr5	73120146	73124305	1	1	1
chr6	46136937	46141096	1	1	1
chr10	39973863	39978023	1	1	1
chr10	41648195	41652355	1	1	1
chr10	50739461	50743621	1	1	1
chr2	50315617	50319777	1	1	1
chr3	8947305	8951465	1	1	1
chr4	22294488	22298648	1	1	1
chr5	56199537	56203697	1	1	1
chr6	49069449	49073609	1	1	1
chr7	42858536	42862696	1	1	1
chr8	34661864	34666024	1	1	1
chr9	1170768	1174928	1	1	1
chr1	16516858	16521019	1	1	1
chr10	35675852	35680013	1	1	1
chr10	44871534	44875695	1	1	1
chr2	52769538	52773699	1	1	1
chr3	29437705	29441866	1	1	1
chr3	30541473	30545634	1	1	1
chr5	29762546	29766707	1	1	1
chr5	43974667	43978828	1	1	1
chr7	22258112	22262273	1	1	1
chr7	62010786	62014947	1	1	1
chr8	8369136	8373297	1	1	1
chr8	35686134	35690295	1	1	1
NW_022994852.1	372089	376250	1	1	1
NW_022994865.1	2954589	2958750	1	1	1
chr1	3963577	3967739	1	1	1
chr10	41796968	41801130	1	1	1
chr10	55314283	55318445	1	1	1
chr2	50928727	50932889	1	1	1
chr3	6940779	6944941	1	1	1
chr3	8494751	8498913	1	1	1
chr3	21682062	21686224	1	1	1
chr3	28452121	28456283	1	1	1
chr4	35237591	35241753	1	1	1
chr5	29589129	29593291	1	1	1
chr5	68977633	68981795	1	1	1
chr6	11226084	11230246	1	1	1
chr6	26682313	26686475	1	1	1
chr7	14297152	14301314	1	1	1
chr7	30230746	30234908	1	1	1
chr7	31258727	31262889	1	1	1
chr7	33997538	34001700	1	1	1
chr7	51171502	51175664	1	1	1
NW_022994844.1	496816	500978	1	1	1
NW_022994858.1	225064	229226	1	1	1
NW_022994865.1	2198400	2202562	1	1	1
chr1	22355205	22359368	1	1	1
chr1	22384620	22388783	1	1	1
chr1	30147875	30152038	1	1	1
chr1	30287229	30291392	1	1	1
chr1	48378821	48382984	1	1	1
chr10	4241205	4245368	1	1	1
chr10	25304313	25308476	1	1	1
chr2	6953006	6957169	1	1	1
chr2	33203185	33207348	1	1	1
chr3	12998069	13002232	1	1	1
chr3	19537568	19541731	1	1	1
chr3	23469342	23473505	1	1	1
chr3	38363752	38367915	1	1	1
chr3	47427501	47431664	1	1	1
chr3	51918698	51922861	1	1	1
chr4	13697386	13701549	1	1	1
chr4	18888724	18892887	1	1	1
chr4	25414808	25418971	1	1	1
chr4	25537326	25541489	1	1	1
chr4	26661960	26666123	1	1	1
chr4	29130669	29134832	1	1	1
chr5	25143713	25147876	1	1	1
chr5	39501882	39506045	1	1	1
chr6	2704193	2708356	1	1	1
chr6	2799906	2804069	1	1	1
chr6	2817214	2821377	1	1	1
chr6	11773768	11777931	1	1	1
chr6	26124169	26128332	1	1	1
chr6	41350196	41354359	1	1	1
chr7	13361919	13366082	1	1	1
chr7	21204525	21208688	1	1	1
chr7	33809913	33814076	1	1	1
chr8	3336663	3340826	1	1	1
chr8	6393485	6397648	1	1	1
chr8	7416209	7420372	1	1	1
chr8	7509101	7513264	1	1	1
chr8	13343647	13347810	1	1	1
chr8	26913203	26917366	1	1	1
chr9	529005	533168	1	1	1
chr1	9169717	9173881	1	1	1
chr1	23707058	23711222	1	1	1
chr1	26438213	26442377	1	1	1
chr1	51797379	51801543	1	1	1
chr10	8977402	8981566	1	1	1
chr10	12128432	12132596	1	1	1
chr10	24649496	24653660	1	1	1
chr10	25531023	25535187	1	1	1
chr10	31748609	31752773	1	1	1
chr10	32116150	32120314	1	1	1
chr10	53369014	53373178	1	1	1
chr2	1453981	1458145	1	1	1
chr2	45979320	45983484	1	1	1
chr2	53148443	53152607	1	1	1
chr3	12527657	12531821	1	1	1
chr3	22875666	22879830	1	1	1
chr3	27936187	27940351	1	1	1
chr3	29903326	29907490	1	1	1
chr3	30251282	30255446	1	1	1
chr3	38352262	38356426	1	1	1
chr3	43812766	43816930	1	1	1
chr3	51827585	51831749	1	1	1
chr4	10038038	10042202	1	1	1
chr4	17845163	17849327	1	1	1
chr4	32490986	32495150	1	1	1
chr5	5371644	5375808	1	1	1
chr5	10710022	10714186	1	1	1
chr5	15583499	15587663	1	1	1
chr5	23512957	23517121	1	1	1
chr5	35057183	35061347	1	1	1
chr5	39528037	39532201	1	1	1
chr5	40404328	40408492	1	1	1
chr5	53564379	53568543	1	1	1
chr5	55861988	55866152	1	1	1
chr5	63320209	63324373	1	1	1
chr5	65178455	65182619	1	1	1
chr5	67176680	67180844	1	1	1
chr5	70211828	70215992	1	1	1
chr5	70220424	70224588	1	1	1
chr5	72639747	72643911	1	1	1
chr6	483732	487896	1	1	1
chr6	2080191	2084355	1	1	1
chr6	26790755	26794919	1	1	1
chr6	28390821	28394985	1	1	1
chr6	39424921	39429085	1	1	1
chr6	44911889	44916053	1	1	1
chr6	50170016	50174180	1	1	1
chr6	50703898	50708062	1	1	1
chr6	53744116	53748280	1	1	1
chr7	3665096	3669260	1	1	1
chr7	10365038	10369202	1	1	1
chr7	24093735	24097899	1	1	1
chr7	28990895	28995059	1	1	1
chr7	41869936	41874100	1	1	1
chr7	43944773	43948937	1	1	1
chr7	50281966	50286130	1	1	1
chr7	54876853	54881017	1	1	1
chr7	56439190	56443354	1	1	1
chr8	1071164	1075328	1	1	1
chr8	1248056	1252220	1	1	1
chr8	6181634	6185798	1	1	1
chr8	28319667	28323831	1	1	1
chr8	29333252	29337416	1	1	1
chr8	50155495	50159659	1	1	1
chr9	1430128	1434292	1	1	1
chr9	2324324	2328488	1	1	1
chr9	3554397	3558561	1	1	1
chr9	15766741	15770905	1	1	1
NW_022994821.1	157734	161898	1	1	1
NW_022994855.1	126689	130853	1	1	1
NW_022994865.1	2250752	2254916	1	1	1
NW_022994927.1	53705	57869	1	1	1
NW_022994939.1	169370	173534	1	1	1
chr1	5461315	5465480	1	1	1
chr1	5484203	5488368	1	1	1
chr1	10120421	10124586	1	1	1
chr1	12592123	12596288	1	1	1
chr1	14593525	14597690	1	1	1
chr1	16513630	16517795	1	1	1
chr1	21387376	21391541	1	1	1
chr1	21712160	21716325	1	1	1
chr1	23473934	23478099	1	1	1
chr1	24109910	24114075	1	1	1
chr1	29694891	29699056	1	1	1
chr1	33404620	33408785	1	1	1
chr1	44729048	44733213	1	1	1
chr1	46512045	46516210	1	1	1
chr1	50305427	50309592	1	1	1
chr10	2906337	2910502	1	1	1
chr10	4402246	4406411	1	1	1
chr10	6676497	6680662	1	1	1
chr10	10730833	10734998	1	1	1
chr10	19271515	19275680	1	1	1
chr10	20112407	20116572	1	1	1
chr10	21881422	21885587	1	1	1
chr10	24979184	24983349	1	1	1
chr10	25315008	25319173	1	1	1
chr10	25404891	25409056	1	1	1
chr10	32111095	32115260	1	1	1
chr10	32121202	32125367	1	1	1
chr10	33952175	33956340	1	1	1
chr10	48411534	48415699	1	1	1
chr10	49777236	49781401	1	1	1
chr10	50038073	50042238	1	1	1
chr10	50646056	50650221	1	1	1
chr10	51697660	51701825	1	1	1
chr10	52204952	52209117	1	1	1
chr10	55706119	55710284	1	1	1
chr10	56014160	56018325	1	1	1
chr2	23769990	23774155	1	1	1
chr2	30564978	30569143	1	1	1
chr2	33091411	33095576	1	1	1
chr2	38251878	38256043	1	1	1
chr2	44599541	44603706	1	1	1
chr2	55751951	55756116	1	1	1
chr3	10932835	10937000	1	1	1
chr3	21268081	21272246	1	1	1
chr3	30026357	30030522	1	1	1
chr3	30332684	30336849	1	1	1
chr3	30354580	30358745	1	1	1
chr3	48286804	48290969	1	1	1
chr3	55170722	55174887	1	1	1
chr3	55309170	55313335	1	1	1
chr4	1549122	1553287	1	1	1
chr4	3998588	4002753	1	1	1
chr4	12126288	12130453	1	1	1
chr4	17852149	17856314	1	1	1
chr4	22468555	22472720	1	1	1
chr4	22627150	22631315	1	1	1
chr4	32469959	32474124	1	1	1
chr5	2354516	2358681	1	1	1
chr5	3063415	3067580	1	1	1
chr5	8650378	8654543	1	1	1
chr5	10891122	10895287	1	1	1
chr5	11446538	11450703	1	1	1
chr5	11671309	11675474	1	1	1
chr5	25886548	25890713	1	1	1
chr5	25904894	25909059	1	1	1
chr5	27857667	27861832	1	1	1
chr5	30964693	30968858	1	1	1
chr5	39381951	39386116	1	1	1
chr5	46210847	46215012	1	1	1
chr5	57876499	57880664	1	1	1
chr5	60183309	60187474	1	1	1
chr5	60635077	60639242	1	1	1
chr5	69686482	69690647	1	1	1
chr5	71564130	71568295	1	1	1
chr6	4677384	4681549	1	1	1
chr6	7757716	7761881	1	1	1
chr6	14564042	14568207	1	1	1
chr6	17190740	17194905	1	1	1
chr6	23992388	23996553	1	1	1
chr6	28538550	28542715	1	1	1
chr6	41508556	41512721	1	1	1
chr6	45726189	45730354	1	1	1
chr6	47527229	47531394	1	1	1
chr6	55385205	55389370	1	1	1
chr6	59538158	59542323	1	1	1
chr7	3102395	3106560	1	1	1
chr7	10727781	10731946	1	1	1
chr7	36287675	36291840	1	1	1
chr7	40225151	40229316	1	1	1
chr7	40888086	40892251	1	1	1
chr7	43895296	43899461	1	1	1
chr7	43946210	43950375	1	1	1
chr7	51070751	51074916	1	1	1
chr7	51418163	51422328	1	1	1
chr7	53631444	53635609	1	1	1
chr8	95826	99991	1	1	1
chr8	23128171	23132336	1	1	1
chr8	23482359	23486524	1	1	1
chr8	24897677	24901842	1	1	1
chr8	48274434	48278599	1	1	1
chr8	49783362	49787527	1	1	1
chr9	5523410	5527575	1	1	1
chr9	7333301	7337466	1	1	1
chr9	10461145	10465310	1	1	1
chr9	10464574	10468739	1	1	1
chr9	16071101	16075266	1	1	1
chr9	22322293	22326458	1	1	1
chr9	23317908	23322073	1	1	1
NW_022994813.1	584680	588845	1	1	1
NW_022994813.1	594466	598631	1	1	1
NW_022994833.1	197741	201906	1	1	1
NW_022994889.1	8443	12608	1	1	1
NW_022994958.1	32058	36223	1	1	1
NW_022994985.1	36488	40653	1	1	1
chr1	2797015	2801181	1	1	1
chr1	12403017	12407183	1	1	1
chr1	21828856	21833022	1	1	1
chr1	24204025	24208191	1	1	1
chr1	36789081	36793247	1	1	1
chr1	39610318	39614484	1	1	1
chr1	47346612	47350778	1	1	1
chr10	26138288	26142454	1	1	1
chr10	32974085	32978251	1	1	1
chr2	784769	788935	1	1	1
chr2	6951933	6956099	1	1	1
chr2	27674294	27678460	1	1	1
chr2	31665370	31669536	1	1	1
chr2	59542733	59546899	1	1	1
chr3	18573595	18577761	1	1	1
chr3	20660282	20664448	1	1	1
chr3	41961310	41965476	1	1	1
chr4	14727861	14732027	1	1	1
chr4	23179508	23183674	1	1	1
chr4	34993125	34997291	1	1	1
chr4	49132047	49136213	1	1	1
chr5	1227837	1232003	1	1	1
chr5	17846788	17850954	1	1	1
chr5	42210276	42214442	1	1	1
chr5	52221696	52225862	1	1	1
chr5	67020661	67024827	1	1	1
chr6	26289741	26293907	1	1	1
chr6	26414638	26418804	1	1	1
chr6	26467841	26472007	1	1	1
chr6	37744777	37748943	1	1	1
chr6	39784578	39788744	1	1	1
chr6	39812642	39816808	1	1	1
chr6	48398868	48403034	1	1	1
chr7	10701568	10705734	1	1	1
chr7	40059155	40063321	1	1	1
chr7	48208161	48212327	1	1	1
chr7	49841118	49845284	1	1	1
chr8	12218149	12222315	1	1	1
chr8	23934440	23938606	1	1	1
chr8	43940714	43944880	1	1	1
chr8	47754324	47758490	1	1	1
chr9	1270400	1274566	1	1	1
chr9	29987943	29992109	1	1	1
NW_022994948.1	411174	415340	1	1	1
NW_022994956.1	317118	321284	1	1	1
NW_022994956.1	382640	386806	1	1	1
NW_022994966.1	198300	202466	1	1	1
chr2	53147721	53151887	1	1	1
chr1	28133385	28137552	1	1	1
chr10	50610170	50614337	1	1	1
chr2	14853387	14857554	1	1	1
chr2	26288355	26292522	1	1	1
chr2	32732353	32736520	1	1	1
chr4	12616645	12620812	1	1	1
chr4	19816488	19820655	1	1	1
chr4	23317808	23321975	1	1	1
chr4	47951592	47955759	1	1	1
chr5	19890149	19894316	1	1	1
chr5	35069361	35073528	1	1	1
chr5	51327705	51331872	1	1	1
chr5	55987659	55991826	1	1	1
chr5	70411882	70416049	1	1	1
chr6	22589311	22593478	1	1	1
chr6	35186570	35190737	1	1	1
chr6	39834523	39838690	1	1	1
chr6	56122026	56126193	1	1	1
chr7	30012154	30016321	1	1	1
chr7	44078252	44082419	1	1	1
chr7	54803782	54807949	1	1	1
chr8	6001315	6005482	1	1	1
chr8	6263783	6267950	1	1	1
chr9	1518358	1522525	1	1	1
NW_022994799.1	542577	546744	1	1	1
NW_022994979.1	19144	23311	1	1	1
chr1	31847549	31851717	1	1	1
chr10	26109220	26113388	1	1	1
chr10	37587979	37592147	1	1	1
chr2	33098884	33103052	1	1	1
chr2	34666978	34671146	1	1	1
chr3	30787354	30791522	1	1	1
chr3	30910421	30914589	1	1	1
chr4	4695745	4699913	1	1	1
chr4	23146225	23150393	1	1	1
chr5	24217650	24221818	1	1	1
chr5	62485109	62489277	1	1	1
chr6	25498999	25503167	1	1	1
chr6	35964417	35968585	1	1	1
chr6	49919910	49924078	1	1	1
chr7	5990326	5994494	1	1	1
chr9	29671595	29675763	1	1	1
chr1	14421558	14425727	1	1	1
chr10	3099799	3103968	1	1	1
chr3	15992403	15996572	1	1	1
chr3	30803671	30807840	1	1	1
chr3	38024420	38028589	1	1	1
chr4	29781481	29785650	1	1	1
chr5	43067657	43071826	1	1	1
chr6	19585441	19589610	1	1	1
chr6	44036832	44041001	1	1	1
chr7	19847547	19851716	1	1	1
chr7	35091576	35095745	1	1	1
chr7	35933991	35938160	1	1	1
chr7	36670676	36674845	1	1	1
chr7	44017154	44021323	1	1	1
chr7	46301358	46305527	1	1	1
chr8	23868520	23872689	1	1	1
chr8	30591024	30595193	1	1	1
chr9	31710574	31714743	1	1	1
NW_022994789.1	291911	296080	1	1	1
chr10	17912332	17916502	1	1	1
chr10	37390783	37394953	1	1	1
chr2	70465938	70470108	1	1	1
chr2	71716146	71720316	1	1	1
chr3	8599645	8603815	1	1	1
chr3	23235415	23239585	1	1	1
chr3	28444288	28448458	1	1	1
chr3	37892300	37896470	1	1	1
chr3	58079959	58084129	1	1	1
chr4	636306	640476	1	1	1
chr4	6151443	6155613	1	1	1
chr4	41353001	41357171	1	1	1
chr5	31964109	31968279	1	1	1
chr6	3352442	3356612	1	1	1
chr6	26799319	26803489	1	1	1
chr6	39774438	39778608	1	1	1
chr8	19344279	19348449	1	1	1
chr8	57145984	57150154	1	1	1
NW_022994784.1	663808	667978	1	1	1
chr1	16563945	16568116	1	1	1
chr1	18274363	18278534	1	1	1
chr1	33544960	33549131	1	1	1
chr1	44836820	44840991	1	1	1
chr10	25008833	25013004	1	1	1
chr2	5994746	5998917	1	1	1
chr3	3397544	3401715	1	1	1
chr3	18640817	18644988	1	1	1
chr3	33503680	33507851	1	1	1
chr3	37942859	37947030	1	1	1
chr4	1645940	1650111	1	1	1
chr4	23188024	23192195	1	1	1
chr4	50241540	50245711	1	1	1
chr5	39787634	39791805	1	1	1
chr5	51496880	51501051	1	1	1
chr5	53901198	53905369	1	1	1
chr5	60067686	60071857	1	1	1
chr6	929912	934083	1	1	1
chr6	11759940	11764111	1	1	1
chr6	39794735	39798906	1	1	1
chr6	46008237	46012408	1	1	1
NW_022994852.1	181060	185231	1	1	1
NW_022994852.1	276771	280942	1	1	1
NW_022994865.1	2276379	2280550	1	1	1
NW_022994884.1	10483	14654	1	1	1
chr10	6253097	6257269	1	1	1
chr10	42778471	42782643	1	1	1
chr10	53046019	53050191	1	1	1
chr3	37702140	37706312	1	1	1
chr3	37974465	37978637	1	1	1
chr5	39129490	39133662	1	1	1
chr6	44707466	44711638	1	1	1
chr8	6304452	6308624	1	1	1
NW_022994881.1	421348	425520	1	1	1
chr10	44802508	44806681	1	1	1
chr2	33223572	33227745	1	1	1
chr2	54437883	54442056	1	1	1
chr3	8614297	8618470	1	1	1
chr3	18602771	18606944	1	1	1
chr3	20943035	20947208	1	1	1
chr3	30135970	30140143	1	1	1
chr3	33533793	33537966	1	1	1
chr3	33797698	33801871	1	1	1
chr3	33831004	33835177	1	1	1
chr5	62505452	62509625	1	1	1
chr5	65670606	65674779	1	1	1
chr7	27208005	27212178	1	1	1
chr7	55411614	55415787	1	1	1
chr8	18880321	18884494	1	1	1
chr10	44044646	44048820	1	1	1
chr3	8584832	8589006	1	1	1
chr3	25940073	25944247	1	1	1
chr4	46169970	46174144	1	1	1
chr7	22453606	22457780	1	1	1
chr7	34685312	34689486	1	1	1
chr8	19762578	19766752	1	1	1
NW_022994966.1	4273	8447	1	1	1
chr10	6416532	6420707	1	1	1
chr10	25360981	25365156	1	1	1
chr10	25364442	25368617	1	1	1
chr5	36179253	36183428	1	1	1
chr6	580011	584186	1	1	1
chr6	52386225	52390400	1	1	1
chr7	26165312	26169487	1	1	1
NW_022994809.1	363281	367456	1	1	1
chr1	18496086	18500262	1	1	1
chr2	60009529	60013705	1	1	1
chr9	30190644	30194820	1	1	1
NW_022994863.1	514808	518984	1	1	1
chr8	4628041	4632218	1	1	1
NW_022994865.1	1485647	1489824	1	1	1
chr5	43843311	43847489	1	1	1
chr5	59836849	59841027	1	1	1
chr6	53296221	53300399	1	1	1
chr6	26792325	26796625	1	1	2
chr1	46463091	46467394	1	1	2
chr6	47558202	47562505	1	1	2
chr1	46473355	46477661	1	1	2
chr5	1229153	1233459	1	1	2
chr6	23712619	23716925	1	1	2
chr8	1182058	1186366	1	1	2
chr8	38339545	38343855	1	1	2
NW_022994804.1	11097	15407	1	1	2
chr5	36841282	36845594	1	1	2
chr1	30985437	30989750	1	1	2
chr10	33942793	33947106	1	1	2
chr2	32263282	32267595	1	1	2
chr5	63296372	63300686	1	1	2
chr2	2136111	2140426	1	1	2
chr2	11319242	11323557	1	1	2
chr4	49270776	49275091	1	1	2
chr6	38005134	38009449	1	1	2
chr3	43809318	43813634	1	1	2
chr4	48444607	48448923	1	1	2
chr3	27072432	27076749	1	1	2
chr3	51888850	51893167	1	1	2
chr9	29462851	29467168	1	1	2
chr2	50906914	50911232	1	1	2
chr2	52452765	52457083	1	1	2
chr5	51738570	51742888	1	1	2
chr1	6077136	6081455	1	1	2
chr10	4160476	4164795	1	1	2
chr6	26753757	26758076	1	1	2
NW_022994837.1	30366	34685	1	1	2
chr1	1081954	1086274	1	1	2
chr5	45765477	45769797	1	1	2
chr5	60157227	60161547	1	1	2
chr6	10051554	10055874	1	1	2
chr7	53036594	53040914	1	1	2
chr10	396751	401072	1	1	2
chr10	18186297	18190618	1	1	2
chr10	35803558	35807879	1	1	2
chr3	30136751	30141072	1	1	2
chr3	57727000	57731321	1	1	2
chr5	26944466	26948787	1	1	2
chr5	49146020	49150341	1	1	2
NW_022994870.1	100764	105085	1	1	2
NW_022994948.1	410149	414470	1	1	2
chr3	18553241	18557563	1	1	2
chr4	14030917	14035239	1	1	2
chr4	22117779	22122101	1	1	2
chr5	19719154	19723476	1	1	2
chr5	37892220	37896542	1	1	2
chr9	6860288	6864610	1	1	2
chr1	9841550	9845873	1	1	2
chr1	53256870	53261193	1	1	2
chr1	54846253	54850576	1	1	2
chr4	2885042	2889365	1	1	2
chr9	15626247	15630570	1	1	2
NW_022994778.1	153137	157460	1	1	2
NW_022994865.1	1534313	1538636	1	1	2
NW_022994865.1	1541495	1545818	1	1	2
chr1	44156849	44161173	1	1	2
chr1	45207259	45211583	1	1	2
chr2	50274141	50278465	1	1	2
chr3	15531540	15535864	1	1	2
chr5	32364416	32368740	1	1	2
chr8	21513272	21517596	1	1	2
chr8	54124962	54129286	1	1	2
chr10	15550913	15555238	1	1	2
chr10	18197659	18201984	1	1	2
chr3	29254558	29258883	1	1	2
chr4	41842419	41846744	1	1	2
chr5	24872751	24877076	1	1	2
chr5	47598372	47602697	1	1	2
chr8	44121839	44126164	1	1	2
NW_022994865.1	2247957	2252282	1	1	2
chr1	23189410	23193736	1	1	2
chr1	36450692	36455018	1	1	2
chr2	38561196	38565522	1	1	2
chr3	17191743	17196069	1	1	2
chr3	35684186	35688512	1	1	2
chr5	46629993	46634319	1	1	2
chr6	2789667	2793993	1	1	2
chr7	35150149	35154475	1	1	2
chr1	7825882	7830209	1	1	2
chr1	14402672	14406999	1	1	2
chr1	33723051	33727378	1	1	2
chr1	38663507	38667834	1	1	2
chr10	8333391	8337718	1	1	2
chr2	31654036	31658363	1	1	2
chr4	13724820	13729147	1	1	2
chr4	24689482	24693809	1	1	2
chr5	7875059	7879386	1	1	2
chr5	32345147	32349474	1	1	2
chr5	60837017	60841344	1	1	2
chr5	61956421	61960748	1	1	2
chr7	46188478	46192805	1	1	2
chr7	55068310	55072637	1	1	2
chr8	53390072	53394399	1	1	2
chr8	58452427	58456754	1	1	2
chr9	566920	571247	1	1	2
chr9	8887517	8891844	1	1	2
chr9	21128475	21132802	1	1	2
chr9	28583628	28587955	1	1	2
NW_022994865.1	1450700	1455027	1	1	2
NW_022994899.1	116784	121111	1	1	2
chr1	35363715	35368043	1	1	2
chr10	35372793	35377121	1	1	2
chr2	8981028	8985356	1	1	2
chr2	21320865	21325193	1	1	2
chr2	27595998	27600326	1	1	2
chr2	51571626	51575954	1	1	2
chr2	68496294	68500622	1	1	2
chr3	16974576	16978904	1	1	2
chr3	29549756	29554084	1	1	2
chr4	20151108	20155436	1	1	2
chr5	11654214	11658542	1	1	2
chr5	39448236	39452564	1	1	2
chr5	51820823	51825151	1	1	2
chr5	60820402	60824730	1	1	2
chr5	70676377	70680705	1	1	2
chr8	28285294	28289622	1	1	2
chr8	52271648	52275976	1	1	2
chr8	56138	60466	1	1	2
chr9	16987719	16992047	1	1	2
chr9	17930575	17934903	1	1	2
NW_022994784.1	94395	98723	1	1	2
NW_022994824.1	293965	298293	1	1	2
NW_022994833.1	71815	76143	1	1	2
NW_022994851.1	94705	99033	1	1	2
NW_022994863.1	15161	19489	1	1	2
NW_022994863.1	458089	462417	1	1	2
chr1	6014114	6018443	1	1	2
chr10	7611653	7615982	1	1	2
chr10	7624989	7629318	1	1	2
chr10	16917167	16921496	1	1	2
chr10	51861830	51866159	1	1	2
chr2	3926767	3931096	1	1	2
chr2	21784380	21788709	1	1	2
chr2	32909475	32913804	1	1	2
chr3	16342426	16346755	1	1	2
chr3	22559965	22564294	1	1	2
chr4	14375083	14379412	1	1	2
chr4	15207645	15211974	1	1	2
chr4	15691719	15696048	1	1	2
chr4	18669136	18673465	1	1	2
chr4	23062826	23067155	1	1	2
chr4	36474782	36479111	1	1	2
chr4	48667031	48671360	1	1	2
chr5	14599286	14603615	1	1	2
chr6	34475352	34479681	1	1	2
chr7	14300830	14305159	1	1	2
chr8	35181109	35185438	1	1	2
chr8	53002062	53006391	1	1	2
chr9	20211171	20215500	1	1	2
chr9	29777848	29782177	1	1	2
NW_022994827.1	59179	63508	1	1	2
NW_022994836.1	174250	178579	1	1	2
NW_022994865.1	3019333	3023662	1	1	2
NW_022994902.1	57646	61975	1	1	2
NW_022994939.1	282694	287023	1	1	2
chr1	6076257	6080587	1	1	2
chr1	12046268	12050598	1	1	2
chr1	13385606	13389936	1	1	2
chr1	41577004	41581334	1	1	2
chr10	24643773	24648103	1	1	2
chr10	31366668	31370998	1	1	2
chr10	50459736	50464066	1	1	2
chr2	6500046	6504376	1	1	2
chr2	6626472	6630802	1	1	2
chr2	6707489	6711819	1	1	2
chr2	7194467	7198797	1	1	2
chr2	12364145	12368475	1	1	2
chr2	24347186	24351516	1	1	2
chr2	51812306	51816636	1	1	2
chr2	62118149	62122479	1	1	2
chr3	27778747	27783077	1	1	2
chr3	31485024	31489354	1	1	2
chr3	44766235	44770565	1	1	2
chr4	40296024	40300354	1	1	2
chr5	4616384	4620714	1	1	2
chr5	5843474	5847804	1	1	2
chr5	14245902	14250232	1	1	2
chr6	4080745	4085075	1	1	2
chr6	16456331	16460661	1	1	2
chr6	25719822	25724152	1	1	2
chr6	45299473	45303803	1	1	2
chr6	45301785	45306115	1	1	2
chr6	48499217	48503547	1	1	2
chr6	59815938	59820268	1	1	2
chr7	3990586	3994916	1	1	2
chr7	4040044	4044374	1	1	2
chr7	7622942	7627272	1	1	2
chr7	15345928	15350258	1	1	2
chr7	28428165	28432495	1	1	2
chr7	30073102	30077432	1	1	2
chr7	34359462	34363792	1	1	2
chr7	47489760	47494090	1	1	2
chr8	3797509	3801839	1	1	2
chr8	29278838	29283168	1	1	2
chr8	36443676	36448006	1	1	2
chr8	46528639	46532969	1	1	2
chr8	50106107	50110437	1	1	2
chr9	21053434	21057764	1	1	2
chr9	23086078	23090408	1	1	2
NW_022994774.1	580354	584684	1	1	2
NW_022994816.1	183870	188200	1	1	2
NW_022994858.1	223873	228203	1	1	2
NW_022994930.1	0	3690	1	1	2
chr1	38190877	38195208	1	1	2
chr1	50935336	50939667	1	1	2
chr10	2922529	2926860	1	1	2
chr10	3121132	3125463	1	1	2
chr10	12813179	12817510	1	1	2
chr10	16211521	16215852	1	1	2
chr10	20851235	20855566	1	1	2
chr10	25375882	25380213	1	1	2
chr10	25597910	25602241	1	1	2
chr10	38893782	38898113	1	1	2
chr10	39897758	39902089	1	1	2
chr10	55005009	55009340	1	1	2
chr2	6300053	6304384	1	1	2
chr2	20121647	20125978	1	1	2
chr2	21312672	21317003	1	1	2
chr2	26069158	26073489	1	1	2
chr2	27057887	27062218	1	1	2
chr2	30413069	30417400	1	1	2
chr2	41932411	41936742	1	1	2
chr2	43567274	43571605	1	1	2
chr2	45596633	45600964	1	1	2
chr2	52461349	52465680	1	1	2
chr3	4913772	4918103	1	1	2
chr3	17977780	17982111	1	1	2
chr3	19867553	19871884	1	1	2
chr3	34715991	34720322	1	1	2
chr3	38302602	38306933	1	1	2
chr3	51845320	51849651	1	1	2
chr3	57583308	57587639	1	1	2
chr4	290696	295027	1	1	2
chr4	630195	634526	1	1	2
chr4	4997842	5002173	1	1	2
chr4	8049402	8053733	1	1	2
chr4	18732142	18736473	1	1	2
chr4	24580118	24584449	1	1	2
chr4	34496412	34500743	1	1	2
chr5	5352291	5356622	1	1	2
chr5	8651352	8655683	1	1	2
chr5	10884273	10888604	1	1	2
chr5	23591637	23595968	1	1	2
chr5	23622384	23626715	1	1	2
chr5	23629446	23633777	1	1	2
chr5	28701471	28705802	1	1	2
chr5	32531354	32535685	1	1	2
chr5	35040255	35044586	1	1	2
chr5	37233723	37238054	1	1	2
chr5	41612309	41616640	1	1	2
chr5	47603939	47608270	1	1	2
chr5	47797740	47802071	1	1	2
chr5	52668287	52672618	1	1	2
chr5	70859631	70863962	1	1	2
chr6	13042474	13046805	1	1	2
chr6	26685259	26689590	1	1	2
chr6	34468505	34472836	1	1	2
chr6	40188283	40192614	1	1	2
chr6	56679063	56683394	1	1	2
chr7	6058352	6062683	1	1	2
chr7	7751592	7755923	1	1	2
chr7	7798582	7802913	1	1	2
chr7	8684034	8688365	1	1	2
chr7	35963995	35968326	1	1	2
chr7	43608451	43612782	1	1	2
chr7	43907994	43912325	1	1	2
chr7	44106289	44110620	1	1	2
chr7	47581004	47585335	1	1	2
chr7	48902337	48906668	1	1	2
chr8	18395010	18399341	1	1	2
chr8	21948548	21952879	1	1	2
chr8	22212036	22216367	1	1	2
chr8	23404878	23409209	1	1	2
chr8	38073563	38077894	1	1	2
chr8	45314613	45318944	1	1	2
chr8	47139432	47143763	1	1	2
chr8	53758224	53762555	1	1	2
chr9	8655441	8659772	1	1	2
chr9	16059637	16063968	1	1	2
chr9	23958448	23962779	1	1	2
chr9	32943997	32948328	1	1	2
NW_022994815.1	14432	18763	1	1	2
NW_022994815.1	88270	92601	1	1	2
NW_022994837.1	635132	639463	1	1	2
NW_022994841.1	265868	270199	1	1	2
NW_022994854.1	126441	130772	1	1	2
NW_022994859.1	72013	76344	1	1	2
NW_022994865.1	2702306	2706637	1	1	2
NW_022994866.1	166216	170547	1	1	2
NW_022994870.1	824016	828347	1	1	2
NW_022994948.1	712847	717178	1	1	2
NW_022994966.1	197108	201439	1	1	2
NW_022994969.1	159833	164164	1	1	2
chr1	16446304	16450636	1	1	2
chr1	18227300	18231632	1	1	2
chr1	22264112	22268444	1	1	2
chr1	25026643	25030975	1	1	2
chr1	26184226	26188558	1	1	2
chr1	31549300	31553632	1	1	2
chr1	35288068	35292400	1	1	2
chr10	8976259	8980591	1	1	2
chr2	2137064	2141396	1	1	2
chr2	6901726	6906058	1	1	2
chr2	20058567	20062899	1	1	2
chr2	22171317	22175649	1	1	2
chr2	29586369	29590701	1	1	2
chr3	20866209	20870541	1	1	2
chr3	38995599	38999931	1	1	2
chr3	39135230	39139562	1	1	2
chr3	55025630	55029962	1	1	2
chr4	5430584	5434916	1	1	2
chr4	30572272	30576604	1	1	2
chr4	31303843	31308175	1	1	2
chr5	32936798	32941130	1	1	2
chr5	37879794	37884126	1	1	2
chr5	42392950	42397282	1	1	2
chr5	56912205	56916537	1	1	2
chr6	21371540	21375872	1	1	2
chr7	24718804	24723136	1	1	2
chr9	21132720	21137052	1	1	2
NW_022994809.1	14732	19064	1	1	2
chr1	44518	48851	1	1	2
chr10	21928734	21933067	1	1	2
chr10	26385897	26390230	1	1	2
chr10	43055149	43059482	1	1	2
chr10	44313428	44317761	1	1	2
chr10	54781516	54785849	1	1	2
chr2	11318278	11322611	1	1	2
chr2	41720891	41725224	1	1	2
chr2	51386662	51390995	1	1	2
chr2	54013161	54017494	1	1	2
chr3	26191287	26195620	1	1	2
chr3	29460233	29464566	1	1	2
chr3	36100332	36104665	1	1	2
chr4	7207522	7211855	1	1	2
chr4	26926519	26930852	1	1	2
chr5	21275808	21280141	1	1	2
chr5	26458673	26463006	1	1	2
chr5	39075891	39080224	1	1	2
chr6	12978116	12982449	1	1	2
chr6	25234781	25239114	1	1	2
chr7	4913371	4917704	1	1	2
chr7	32050821	32055154	1	1	2
chr8	17854300	17858633	1	1	2
chr8	22720139	22724472	1	1	2
chr9	27734537	27738870	1	1	2
NW_022994865.1	2880313	2884646	1	1	2
NW_022994940.1	41492	45825	1	1	2
chr1	25862802	25867136	1	1	2
chr1	35963969	35968303	1	1	2
chr1	36025031	36029365	1	1	2
chr1	54847283	54851617	1	1	2
chr10	25526067	25530401	1	1	2
chr10	44291904	44296238	1	1	2
chr2	34388102	34392436	1	1	2
chr2	59352069	59356403	1	1	2
chr2	71466314	71470648	1	1	2
chr2	72197477	72201811	1	1	2
chr3	22788800	22793134	1	1	2
chr4	23265994	23270328	1	1	2
chr4	34604492	34608826	1	1	2
chr4	37929944	37934278	1	1	2
chr6	20210661	20214995	1	1	2
chr6	24750989	24755323	1	1	2
chr7	24662869	24667203	1	1	2
chr7	38421194	38425528	1	1	2
chr7	44580626	44584960	1	1	2
chr7	48290066	48294400	1	1	2
chr7	50766419	50770753	1	1	2
chr8	6644649	6648983	1	1	2
chr8	6710187	6714521	1	1	2
chr9	18158692	18163026	1	1	2
NW_022994822.1	171288	175622	1	1	2
NW_022994977.1	94710	99044	1	1	2
chr1	3453533	3457868	1	1	2
chr1	5812501	5816836	1	1	2
chr1	36170744	36175079	1	1	2
chr1	44212495	44216830	1	1	2
chr1	49415178	49419513	1	1	2
chr1	53558619	53562954	1	1	2
chr2	72884155	72888490	1	1	2
chr3	21318845	21323180	1	1	2
chr4	907334	911669	1	1	2
chr5	21994025	21998360	1	1	2
chr5	67873861	67878196	1	1	2
chr6	37554076	37558411	1	1	2
chr7	34547174	34551509	1	1	2
NW_022994997.1	131284	135619	1	1	2
chr1	39832846	39837182	1	1	2
chr1	54086553	54090889	1	1	2
chr2	23759896	23764232	1	1	2
chr2	71094601	71098937	1	1	2
chr3	17939557	17943893	1	1	2
chr3	28040926	28045262	1	1	2
chr3	39795683	39800019	1	1	2
chr3	53011372	53015708	1	1	2
chr4	1365666	1370002	1	1	2
chr4	1783666	1788002	1	1	2
chr4	29255642	29259978	1	1	2
chr4	29531009	29535345	1	1	2
chr4	37476692	37481028	1	1	2
chr5	43879906	43884242	1	1	2
chr5	44720227	44724563	1	1	2
chr6	25629087	25633423	1	1	2
chr6	27595190	27599526	1	1	2
chr6	35963550	35967886	1	1	2
chr6	53091598	53095934	1	1	2
chr6	58786336	58790672	1	1	2
chr8	50761684	50766020	1	1	2
NW_022994850.1	89641	93977	1	1	2
chr1	6628127	6632464	1	1	2
chr1	24201337	24205674	1	1	2
chr1	24340393	24344730	1	1	2
chr10	31611587	31615924	1	1	2
chr10	36300634	36304971	1	1	2
chr10	39434052	39438389	1	1	2
chr10	42204105	42208442	1	1	2
chr2	14878486	14882823	1	1	2
chr3	36445130	36449467	1	1	2
chr3	50260643	50264980	1	1	2
chr4	48658446	48662783	1	1	2
chr5	17519943	17524280	1	1	2
chr7	10205713	10210050	1	1	2
chr7	45830431	45834768	1	1	2
chr8	48190277	48194614	1	1	2
NW_022994859.1	93220	97557	1	1	2
chr10	1025024	1029362	1	1	2
chr10	1796930	1801268	1	1	2
chr10	14191798	14196136	1	1	2
chr10	18196119	18200457	1	1	2
chr2	24299268	24303606	1	1	2
chr2	59520091	59524429	1	1	2
chr3	2963682	2968020	1	1	2
chr4	6206666	6211004	1	1	2
chr5	55016022	55020360	1	1	2
chr7	47542015	47546353	1	1	2
chr7	47636287	47640625	1	1	2
chr9	6611132	6615470	1	1	2
chr1	4307799	4312138	1	1	2
chr2	5239728	5244067	1	1	2
chr2	54009708	54014047	1	1	2
chr2	56136480	56140819	1	1	2
chr3	5343291	5347630	1	1	2
chr3	57407595	57411934	1	1	2
chr5	23584629	23588968	1	1	2
chr5	50939641	50943980	1	1	2
chr8	28504665	28509004	1	1	2
chr8	28718735	28723074	1	1	2
chr9	21039664	21044003	1	1	2
chr9	27189897	27194236	1	1	2
NW_022994824.1	306121	310460	1	1	2
NW_022994895.1	64607	68946	1	1	2
chr1	7683425	7687765	1	1	2
chr1	54451333	54455673	1	1	2
chr10	23692194	23696534	1	1	2
chr2	54177980	54182320	1	1	2
chr3	46122993	46127333	1	1	2
chr4	30571310	30575650	1	1	2
chr4	40230516	40234856	1	1	2
chr5	20697921	20702261	1	1	2
chr5	72490571	72494911	1	1	2
chr6	16328865	16333205	1	1	2
chr7	4264282	4268622	1	1	2
chr3	24705823	24710164	1	1	2
chr4	4725768	4730109	1	1	2
chr4	23128698	23133039	1	1	2
chr7	53039281	53043622	1	1	2
chr8	29776418	29780759	1	1	2
chr9	17703370	17707711	1	1	2
NW_022994958.1	128332	132673	1	1	2
chr2	7031084	7035426	1	1	2
chr5	46209562	46213904	1	1	2
chr9	23350004	23354346	1	1	2
chr1	52513512	52517855	1	1	2
chr2	39083433	39087776	1	1	2
chr5	53534180	53538523	1	1	2
chr10	7109460	7113804	1	1	2
chr10	17561528	17565872	1	1	2
chr2	33097865	33102209	1	1	2
chr3	32097629	32101973	1	1	2
chr2	12717439	12721784	1	1	2
chr3	18244358	18248703	1	1	2
chr4	18940922	18945267	1	1	2
chr8	56616864	56621209	1	1	2
chr3	30248181	30252527	1	1	2
chr7	32005935	32010281	1	1	2
NW_022994857.1	205887	210233	1	1	2
chr10	16871467	16875814	1	1	2
chr2	50856422	50860769	1	1	2
chr3	53941452	53945799	1	1	2
chr4	643710	648057	1	1	2
chr4	650074	654421	1	1	2
chr4	656445	660792	1	1	2
chr5	57588108	57592455	1	1	2
chr5	60627221	60631568	1	1	2
chr6	10938061	10942408	1	1	2
chr8	45007093	45011440	1	1	2
chr8	57658027	57662374	1	1	2
chr2	8563263	8567611	1	1	2
chr2	21177669	21182017	1	1	2
chr5	55163754	55168102	1	1	2
chr7	44047619	44051967	1	1	2
NW_022994844.1	187059	191407	1	1	2
NW_022994844.1	193342	197690	1	1	2
chr2	21185427	21189776	1	1	2
chr2	32709989	32714338	1	1	2
chr2	68851703	68856052	1	1	2
chr6	13305494	13309843	1	1	2
chr4	38142277	38146627	1	1	2
chr10	54740511	54744862	1	1	2
chr5	54988940	54993291	1	1	2
chr6	5858254	5862605	1	1	2
chr9	23710554	23714905	1	1	2
chr2	8449031	8453385	1	1	2
chr5	40947113	40951467	1	1	2
chr7	2848325	2852685	1	1	2
chr9	28700094	28704456	1	1	2
chr10	16543349	16547716	1	1	2
chr9	22181134	22185556	1	1	2
chr10	36676656	36681084	1	1	2
chr7	27028620	27033051	1	1	2
chr5	51155907	51160340	1	1	2
chr1	7564215	7568655	1	1	2
chr9	1779011	1783451	1	1	2
chr9	297224	301672	1	1	2
chr5	40875825	40880279	1	1	2
chr4	4774503	4778960	1	1	2
chr7	37130338	37134797	1	1	2
chr6	26039532	26044000	1	1	2
chr8	32015499	32019967	1	1	2
chr5	25903511	25907983	1	1	2
chr9	3409818	3414292	1	1	2
chr7	17521093	17525568	1	1	2
chr3	7510520	7514997	1	1	2
chr7	12253166	12257643	1	1	2
chr9	879243	883720	1	1	2
chr9	400257	404735	1	1	2
NW_022994869.1	159019	163497	1	1	2
chr6	31676060	31680539	1	1	2
chr7	48913654	48918133	1	1	2
chr1	6550562	6555042	1	1	2
chr10	19601722	19606202	1	1	2
chr4	22955837	22960317	1	1	2
chr9	770554	775034	1	1	2
chr7	19791606	19796088	1	1	2
chr8	8612339	8616822	1	1	2
chr3	23933178	23937663	1	1	2
chr5	39735468	39739960	1	1	2
chr5	64415843	64420340	1	1	2
chr6	26782793	26787292	1	1	2
chr3	15812312	15816814	1	1	2
chr9	17660587	17665090	1	1	2
chr7	59910992	59915500	1	1	2
chr10	20095336	20099847	1	1	2
chr5	40898420	40902934	1	1	2
chr1	714052	718571	1	1	2
chr10	36291729	36296248	1	1	2
chr4	16638366	16642896	1	1	2
chr5	16162393	16166931	1	1	2
chr6	56097476	56102026	1	1	2
chr2	53980916	53985491	1	1	2
chr1	47189368	47193949	1	1	2
chr1	37223669	37228292	1	1	2
chr5	24654952	24659580	1	1	2
chr4	5004203	5008838	1	1	2
chr1	51812517	51817158	1	1	2
chr7	3984783	3989432	1	1	2
chr7	4034196	4038848	1	1	2
chr4	29517289	29521950	1	1	2
NW_022994863.1	312612	317304	1	1	2
chr6	35943630	35948329	1	1	2
chr6	660071	664788	1	1	2
chr1	31690302	31695065	1	1	2
chr10	50376339	50381118	1	1	2
NW_022994816.1	981586	986474	1	1	2
chr6	32237936	32242381	1	1	3
NW_022994784.1	1266683	1271132	1	1	3
chr7	54022315	54026776	1	1	3
chr10	8141507	8145981	1	1	3
chr10	25543100	25547575	1	1	3
chr10	5874607	5879083	1	1	3
chr1	53306365	53310842	1	1	3
chr3	24673469	24677946	1	1	3
chr7	51093874	51098351	1	1	3
NW_022994844.1	218676	223153	1	1	3
chr1	53281563	53286041	1	1	3
chr10	10731626	10736104	1	1	3
chr2	4978628	4983106	1	1	3
chr2	70412240	70416718	1	1	3
chr3	10185301	10189779	1	1	3
chr5	20724963	20729441	1	1	3
chr1	37371766	37376245	1	1	3
chr2	70415422	70419902	1	1	3
chr9	1415210	1419690	1	1	3
NW_022994888.1	93762	98242	1	1	3
chr2	70491081	70495562	1	1	3
chr9	10090160	10094642	1	1	3
chr10	3655087	3659570	1	1	3
chr10	8665666	8670149	1	1	3
chr10	36602999	36607482	1	1	3
chr10	37593507	37597990	1	1	3
chr2	36539512	36543995	1	1	3
chr2	63167929	63172412	1	1	3
chr3	39032938	39037421	1	1	3
chr3	57141868	57146351	1	1	3
chr4	23385686	23390169	1	1	3
chr5	70284900	70289383	1	1	3
chr7	21368717	21373200	1	1	3
chr9	15810372	15814855	1	1	3
chr9	34272197	34276680	1	1	3
chr9	35576723	35581206	1	1	3
NW_022994831.1	193503	197986	1	1	3
chr1	40994504	40998988	1	1	3
chr3	29157671	29162155	1	1	3
chr4	14505150	14509634	1	1	3
chr5	22288268	22292752	1	1	3
chr7	21795546	21800030	1	1	3
NW_022994775.1	92494	96978	1	1	3
chr10	43552901	43557386	1	1	3
chr2	34271134	34275619	1	1	3
chr2	35739196	35743681	1	1	3
chr6	16812116	16816601	1	1	3
chr6	56988603	56993088	1	1	3
chr7	6280811	6285296	1	1	3
chr8	24264602	24269087	1	1	3
chr9	646269	650754	1	1	3
NW_022994872.1	75149	79634	1	1	3
chr1	52477954	52482440	1	1	3
chr4	30576731	30581217	1	1	3
chr5	18222050	18226536	1	1	3
chr6	484777	489263	1	1	3
chr6	7443913	7448399	1	1	3
chr7	34653969	34658455	1	1	3
NW_022994800.1	1212	5698	1	1	3
NW_022994801.1	33379	37865	1	1	3
chr10	4161884	4166371	1	1	3
chr10	50984969	50989456	1	1	3
chr2	62986111	62990598	1	1	3
chr2	70494962	70499449	1	1	3
chr4	13974235	13978722	1	1	3
chr5	18809425	18813912	1	1	3
chr5	64038462	64042949	1	1	3
chr8	14160159	14164646	1	1	3
chr9	1082714	1087201	1	1	3
chr9	12894754	12899241	1	1	3
chr10	15264482	15268970	1	1	3
chr10	44050617	44055105	1	1	3
chr4	10741428	10745916	1	1	3
chr4	26598335	26602823	1	1	3
chr7	44194886	44199374	1	1	3
chr2	17126622	17131111	1	1	3
chr2	53327947	53332436	1	1	3
chr5	50974436	50978925	1	1	3
chr7	1236127	1240616	1	1	3
chr7	50288582	50293071	1	1	3
chr1	2586281	2590771	1	1	3
chr1	14606468	14610958	1	1	3
chr2	64677242	64681732	1	1	3
chr2	70397900	70402390	1	1	3
chr2	70401792	70406282	1	1	3
chr4	6224665	6229155	1	1	3
chr5	66099149	66103639	1	1	3
chr7	55763766	55768256	1	1	3
NW_022994889.1	7371	11861	1	1	3
NW_022994949.1	24985	29475	1	1	3
NW_022994981.1	37232	41722	1	1	3
chr2	33170373	33174864	1	1	3
chr2	46507743	46512234	1	1	3
chr2	67766749	67771240	1	1	3
chr3	18467398	18471889	1	1	3
chr3	30078854	30083345	1	1	3
chr5	23680037	23684528	1	1	3
chr7	36284103	36288594	1	1	3
chr8	43449106	43453597	1	1	3
NW_022994784.1	714464	718955	1	1	3
NW_022994989.1	56421	60912	1	1	3
chr2	7093914	7098406	1	1	3
chr2	23088585	23093077	1	1	3
chr3	27811877	27816369	1	1	3
chr4	50217619	50222111	1	1	3
chr5	4449835	4454327	1	1	3
chr5	8345994	8350486	1	1	3
chr7	25844252	25848744	1	1	3
chr7	28128125	28132617	1	1	3
chr7	47912848	47917340	1	1	3
NW_022994822.1	602858	607350	1	1	3
NW_022994862.1	211989	216481	1	1	3
chr2	72089958	72094451	1	1	3
chr4	11690562	11695055	1	1	3
chr4	11860152	11864645	1	1	3
chr4	12017137	12021630	1	1	3
chr4	13334502	13338995	1	1	3
chr4	17722204	17726697	1	1	3
chr4	26599940	26604433	1	1	3
chr5	16842898	16847391	1	1	3
chr5	17576363	17580856	1	1	3
chr6	15024141	15028634	1	1	3
chr7	17980712	17985205	1	1	3
NW_022994863.1	79121	83614	1	1	3
chr1	15262842	15267336	1	1	3
chr1	20019271	20023765	1	1	3
chr1	45870161	45874655	1	1	3
chr1	50380600	50385094	1	1	3
chr4	22736244	22740738	1	1	3
chr4	27346414	27350908	1	1	3
chr5	50969964	50974458	1	1	3
chr6	5438306	5442800	1	1	3
chr7	43562276	43566770	1	1	3
chr8	16038427	16042921	1	1	3
chr8	49927410	49931904	1	1	3
NW_022994782.1	22670	27164	1	1	3
NW_022994829.1	131232	135726	1	1	3
NW_022994927.1	63099	67593	1	1	3
chr1	50092184	50096679	1	1	3
chr2	10790243	10794738	1	1	3
chr3	2474530	2479025	1	1	3
chr3	42187208	42191703	1	1	3
chr4	19932548	19937043	1	1	3
chr5	3322092	3326587	1	1	3
chr6	2792770	2797265	1	1	3
chr7	16901758	16906253	1	1	3
chr7	22099611	22104106	1	1	3
chr7	33533791	33538286	1	1	3
chr7	33999940	34004435	1	1	3
chr7	48968918	48973413	1	1	3
chr8	54240477	54244972	1	1	3
chr9	13043777	13048272	1	1	3
chr9	28770232	28774727	1	1	3
NW_022994784.1	286482	290977	1	1	3
NW_022994821.1	140095	144590	1	1	3
NW_022994912.1	4440	8935	1	1	3
chr1	16304688	16309184	1	1	3
chr1	46898478	46902974	1	1	3
chr10	6516480	6520976	1	1	3
chr10	14414742	14419238	1	1	3
chr10	32383527	32388023	1	1	3
chr3	22874330	22878826	1	1	3
chr3	51300047	51304543	1	1	3
chr4	9693857	9698353	1	1	3
chr4	17594979	17599475	1	1	3
chr4	50095231	50099727	1	1	3
chr5	3244564	3249060	1	1	3
chr5	43583353	43587849	1	1	3
chr5	46776800	46781296	1	1	3
chr6	31758182	31762678	1	1	3
chr6	50170964	50175460	1	1	3
chr6	58441121	58445617	1	1	3
chr7	8839855	8844351	1	1	3
chr7	14618908	14623404	1	1	3
chr7	51092473	51096969	1	1	3
chr8	2631406	2635902	1	1	3
chr9	551472	555968	1	1	3
NW_022994899.1	130477	134973	1	1	3
NW_022994930.1	91340	95836	1	1	3
chr1	21440111	21444608	1	1	3
chr1	26935043	26939540	1	1	3
chr1	29756403	29760900	1	1	3
chr1	34712671	34717168	1	1	3
chr10	23868694	23873191	1	1	3
chr10	24910875	24915372	1	1	3
chr2	4651428	4655925	1	1	3
chr2	5350816	5355313	1	1	3
chr2	41739012	41743509	1	1	3
chr2	42127120	42131617	1	1	3
chr2	52039882	52044379	1	1	3
chr2	59655597	59660094	1	1	3
chr3	129123	133620	1	1	3
chr3	1749885	1754382	1	1	3
chr3	48288019	48292516	1	1	3
chr3	56781883	56786380	1	1	3
chr4	1078888	1083385	1	1	3
chr4	11861417	11865914	1	1	3
chr4	18185629	18190126	1	1	3
chr4	38893321	38897818	1	1	3
chr4	48921890	48926387	1	1	3
chr4	49903592	49908089	1	1	3
chr5	17274650	17279147	1	1	3
chr5	34096354	34100851	1	1	3
chr5	35594522	35599019	1	1	3
chr5	42019376	42023873	1	1	3
chr5	61374493	61378990	1	1	3
chr5	72932981	72937478	1	1	3
chr6	11756391	11760888	1	1	3
chr6	12103803	12108300	1	1	3
chr6	26563204	26567701	1	1	3
chr6	27096054	27100551	1	1	3
chr6	32580609	32585106	1	1	3
chr6	36800323	36804820	1	1	3
chr7	36312288	36316785	1	1	3
chr8	22608460	22612957	1	1	3
chr9	120294	124791	1	1	3
chr9	752296	756793	1	1	3
chr9	1064728	1069225	1	1	3
chr9	2738335	2742832	1	1	3
chr9	8788135	8792632	1	1	3
chr9	11051631	11056128	1	1	3
chr9	28633353	28637850	1	1	3
NW_022994813.1	479278	483775	1	1	3
NW_022994848.1	443653	448150	1	1	3
chr1	5483143	5487641	1	1	3
chr1	15244302	15248800	1	1	3
chr1	18148724	18153222	1	1	3
chr10	16019222	16023720	1	1	3
chr10	25932162	25936660	1	1	3
chr2	22871352	22875850	1	1	3
chr3	2773948	2778446	1	1	3
chr4	5431602	5436100	1	1	3
chr4	8004310	8008808	1	1	3
chr5	14055572	14060070	1	1	3
chr5	61945250	61949748	1	1	3
chr7	35125570	35130068	1	1	3
chr7	50989407	50993905	1	1	3
chr8	11410394	11414892	1	1	3
chr8	14389147	14393645	1	1	3
chr8	26805807	26810305	1	1	3
chr9	25446323	25450821	1	1	3
chr1	5936304	5940803	1	1	3
chr1	20852036	20856535	1	1	3
chr1	44146845	44151344	1	1	3
chr10	7898964	7903463	1	1	3
chr6	13739804	13744303	1	1	3
chr7	28182051	28186550	1	1	3
chr8	8564282	8568781	1	1	3
chr8	29459103	29463602	1	1	3
chr8	32495937	32500436	1	1	3
chr8	41780367	41784866	1	1	3
chr8	48733419	48737918	1	1	3
chr9	27538265	27542764	1	1	3
chr9	28133817	28138316	1	1	3
NW_022994977.1	93425	97924	1	1	3
chr1	16444278	16448778	1	1	3
chr10	20607183	20611683	1	1	3
chr10	24866789	24871289	1	1	3
chr2	15896798	15901298	1	1	3
chr2	37660622	37665122	1	1	3
chr3	27570046	27574546	1	1	3
chr4	12018400	12022900	1	1	3
chr4	32881505	32886005	1	1	3
chr5	4504348	4508848	1	1	3
chr5	45525771	45530271	1	1	3
chr5	63844599	63849099	1	1	3
chr7	39403369	39407869	1	1	3
chr7	52465976	52470476	1	1	3
chr9	17843771	17848271	1	1	3
NW_022994870.1	712091	716591	1	1	3
NW_022994889.1	13809	18309	1	1	3
chr10	26419127	26423628	1	1	3
chr10	49685189	49689690	1	1	3
chr3	12583749	12588250	1	1	3
chr3	43100474	43104975	1	1	3
chr3	51205622	51210123	1	1	3
chr4	1530449	1534950	1	1	3
chr5	68262511	68267012	1	1	3
chr6	3796306	3800807	1	1	3
chr6	11095086	11099587	1	1	3
chr6	27580947	27585448	1	1	3
chr6	34208689	34213190	1	1	3
chr6	40781898	40786399	1	1	3
chr6	46427186	46431687	1	1	3
chr7	49439705	49444206	1	1	3
chr8	6580155	6584656	1	1	3
chr8	57918933	57923434	1	1	3
NW_022994820.1	442190	446691	1	1	3
chr1	25386755	25391257	1	1	3
chr10	26462857	26467359	1	1	3
chr10	33065309	33069811	1	1	3
chr10	36264577	36269079	1	1	3
chr2	7003578	7008080	1	1	3
chr2	11561227	11565729	1	1	3
chr3	30994404	30998906	1	1	3
chr7	17046486	17050988	1	1	3
chr7	34248906	34253408	1	1	3
chr7	35246331	35250833	1	1	3
chr8	23264403	23268905	1	1	3
chr8	37669260	37673762	1	1	3
chr9	18992559	18997061	1	1	3
chr9	21133814	21138316	1	1	3
chr9	28990959	28995461	1	1	3
NW_022994898.1	23173	27675	1	1	3
chr1	13522615	13527118	1	1	3
chr10	41798080	41802583	1	1	3
chr2	2239628	2244131	1	1	3
chr3	36321505	36326008	1	1	3
chr5	17509984	17514487	1	1	3
chr5	26931620	26936123	1	1	3
chr5	32306485	32310988	1	1	3
chr5	41824867	41829370	1	1	3
chr5	58306218	58310721	1	1	3
chr6	10603682	10608185	1	1	3
chr7	13730368	13734871	1	1	3
chr7	18532644	18537147	1	1	3
NW_022994815.1	408499	413002	1	1	3
chr1	26580200	26584704	1	1	3
chr1	48260445	48264949	1	1	3
chr10	44510	49014	1	1	3
chr2	53326551	53331055	1	1	3
chr3	19307464	19311968	1	1	3
chr3	25827515	25832019	1	1	3
chr5	4461118	4465622	1	1	3
chr7	36223626	36228130	1	1	3
chr8	33672778	33677282	1	1	3
chr1	18403038	18407543	1	1	3
chr1	18771343	18775848	1	1	3
chr1	28744139	28748644	1	1	3
chr10	4767518	4772023	1	1	3
chr3	30103682	30108187	1	1	3
chr5	3564020	3568525	1	1	3
chr7	9424548	9429053	1	1	3
NW_022994850.1	531585	536090	1	1	3
NW_022994946.1	240240	244745	1	1	3
chr1	11251103	11255609	1	1	3
chr1	11252839	11257345	1	1	3
chr1	31749262	31753768	1	1	3
chr1	54586346	54590852	1	1	3
chr2	33198847	33203353	1	1	3
chr2	42836087	42840593	1	1	3
chr3	37096410	37100916	1	1	3
chr3	57043326	57047832	1	1	3
chr4	6567030	6571536	1	1	3
chr4	23369857	23374363	1	1	3
chr4	49382631	49387137	1	1	3
chr5	61896039	61900545	1	1	3
chr6	51825866	51830372	1	1	3
chr7	4209735	4214241	1	1	3
chr9	17666574	17671080	1	1	3
chr9	21106653	21111159	1	1	3
chr1	40354606	40359113	1	1	3
chr10	42685803	42690310	1	1	3
chr2	42839740	42844247	1	1	3
chr2	45536765	45541272	1	1	3
chr2	46336453	46340960	1	1	3
chr2	54403417	54407924	1	1	3
chr2	54434679	54439186	1	1	3
chr3	13761266	13765773	1	1	3
chr4	22740257	22744764	1	1	3
chr4	42514670	42519177	1	1	3
chr5	29242255	29246762	1	1	3
chr5	40578531	40583038	1	1	3
chr5	71822840	71827347	1	1	3
chr6	43168540	43173047	1	1	3
NW_022994870.1	140248	144755	1	1	3
chr1	28808689	28813197	1	1	3
chr2	2704851	2709359	1	1	3
chr2	70040868	70045376	1	1	3
chr3	10574680	10579188	1	1	3
chr9	32848696	32853204	1	1	3
chr1	19754227	19758736	1	1	3
chr1	47739725	47744234	1	1	3
chr2	23758704	23763213	1	1	3
chr2	55822854	55827363	1	1	3
chr3	10456715	10461224	1	1	3
chr5	50582231	50586740	1	1	3
chr9	20560915	20565424	1	1	3
chr1	47634754	47639264	1	1	3
chr6	26724022	26728532	1	1	3
chr1	32673715	32678226	1	1	3
chr10	42605451	42609962	1	1	3
chr3	20264295	20268806	1	1	3
chr3	28545072	28549583	1	1	3
chr3	51213798	51218309	1	1	3
chr4	41673022	41677533	1	1	3
chr5	43299607	43304118	1	1	3
chr7	4848806	4853317	1	1	3
chr8	46183188	46187699	1	1	3
NW_022994858.1	127842	132353	1	1	3
chr2	726585	731097	1	1	3
chr2	14924431	14928943	1	1	3
chr3	3006655	3011167	1	1	3
chr3	51197392	51201904	1	1	3
chr4	30251181	30255693	1	1	3
chr5	6364681	6369193	1	1	3
chr5	42712384	42716896	1	1	3
chr6	13856576	13861088	1	1	3
chr8	52201784	52206296	1	1	3
chr8	54193536	54198048	1	1	3
chr9	2202801	2207313	1	1	3
chr1	8513804	8518317	1	1	3
chr4	22563959	22568472	1	1	3
chr4	32165036	32169549	1	1	3
chr6	35427310	35431823	1	1	3
chr8	46097505	46102018	1	1	3
NW_022994870.1	944615	949128	1	1	3
chr1	12913760	12918274	1	1	3
chr2	11970722	11975236	1	1	3
NW_022994865.1	3078457	3082971	1	1	3
chr2	18534964	18539479	1	1	3
chr5	47701915	47706430	1	1	3
chr7	14199220	14203736	1	1	3
chr1	27145606	27150123	1	1	3
chr4	2549706	2554223	1	1	3
chr2	61282819	61287337	1	1	3
chr6	8669131	8673649	1	1	3
chr1	19040864	19045387	1	1	3
chr10	33499613	33504137	1	1	3
chr3	13010986	13015511	1	1	3
chr9	4146761	4151288	1	1	3
chr8	6677600	6682128	1	1	3
chr8	4638364	4642894	1	1	3
chr9	4120082	4124612	1	1	3
chr2	67765600	67770136	1	1	3
NW_022994890.1	138798	143353	1	1	3
chr6	44627200	44631760	1	1	3
chr3	54539751	54544327	1	1	3
chr5	50821266	50825847	1	1	3
chr10	18016070	18020654	1	1	3
chr6	42067900	42072488	1	1	3
chr10	43321859	43326450	1	1	3
chr9	18045634	18050227	1	1	3
chr7	14181041	14185635	1	1	3
chr2	8555494	8560099	1	1	3
chr1	34248626	34253235	1	1	3
chr10	20043757	20048372	1	1	3
chr4	1043338	1047953	1	1	3
chr3	12221866	12226482	1	1	3
chr7	6597319	6601944	1	1	3
chr10	12818141	12822771	1	1	3
chr6	24681137	24685767	1	1	3
chr2	35144553	35149186	1	1	3
chr7	522574	527207	1	1	3
chr4	9009850	9014484	1	1	3
chr5	32647278	32651912	1	1	3
chr6	12250056	12254690	1	1	3
chr4	35305254	35309889	1	1	3
chr10	33979800	33984438	1	1	3
chr2	45107398	45112038	1	1	3
chr5	32658578	32663218	1	1	3
chr2	59622261	59626902	1	1	3
chr7	30428092	30432735	1	1	3
chr10	56137816	56142461	1	1	3
chr8	13238199	13242845	1	1	3
chr5	33594526	33599173	1	1	3
chr5	25884969	25889617	1	1	3
chr10	48554883	48559533	1	1	3
chr2	43017731	43022382	1	1	3
chr1	41482255	41486907	1	1	3
chr7	34744008	34748664	1	1	3
chr5	11461068	11465727	1	1	3
NW_022994865.1	925811	930473	1	1	3
chr1	34661753	34666428	1	1	3
chr9	2128188	2132863	1	1	3
chr5	68347625	68352301	1	1	3
chr5	1451806	1456483	1	1	3
chr9	1939387	1944064	1	1	3
chr3	51919987	51924675	1	1	3
chr5	68186400	68191088	1	1	3
chr5	39575674	39580364	1	1	3
chr9	18261718	18266426	1	1	3
chr3	628841	633567	1	1	3
chr5	60674795	60679538	1	1	3
NW_022994789.1	554156	558913	1	1	3
chr5	22002487	22007264	1	1	3
chr1	34630625	34635428	1	1	3
NW_022994844.1	408521	413333	1	1	3
chr8	6130582	6135447	1	1	3
chr6	26095128	26100011	1	1	3
chr5	27555160	27560055	1	1	3
chr2	10495149	10500049	1	1	3
chr10	43551054	43555984	1	1	3
chr10	53517810	53522740	1	1	3
chr6	49457655	49462612	1	1	3
chr8	23472773	23477735	1	1	3
chr6	27504598	27509218	1	1	4
chr7	17955692	17960322	1	1	4
chr6	36547072	36551703	1	1	4
chr1	49579626	49584259	1	1	4
chr5	51912619	51917252	1	1	4
chr4	39380504	39385140	1	1	4
NW_022994822.1	24303	28939	1	1	4
chr4	46767490	46772127	1	1	4
chr8	22901875	22906516	1	1	4
chr9	23156928	23161569	1	1	4
chr6	41895364	41900006	1	1	4
chr7	27606271	27610913	1	1	4
chr7	31032074	31036716	1	1	4
chr3	29688722	29693365	1	1	4
chr3	8577260	8581904	1	1	4
chr3	17455684	17460328	1	1	4
NW_022994839.1	136192	140836	1	1	4
chr10	54765601	54770246	1	1	4
chr2	50566415	50571060	1	1	4
chr8	54648575	54653220	1	1	4
NW_022994774.1	803293	807938	1	1	4
chr6	19915156	19919802	1	1	4
chr6	35377609	35382255	1	1	4
NW_022994841.1	150358	155004	1	1	4
chr1	1726811	1731458	1	1	4
chr1	7952924	7957571	1	1	4
chr1	18740547	18745194	1	1	4
chr1	25765281	25769928	1	1	4
chr1	39874523	39879170	1	1	4
chr2	72823354	72828001	1	1	4
chr3	10867170	10871817	1	1	4
chr3	29458860	29463507	1	1	4
chr4	5854311	5858958	1	1	4
chr4	23038585	23043232	1	1	4
chr5	4983388	4988035	1	1	4
chr5	13143138	13147785	1	1	4
chr5	24506468	24511115	1	1	4
chr5	67377952	67382599	1	1	4
chr7	13719171	13723818	1	1	4
chr8	10027743	10032390	1	1	4
chr8	12015938	12020585	1	1	4
chr8	41059329	41063976	1	1	4
chr8	56905929	56910576	1	1	4
chr9	12890793	12895440	1	1	4
chr9	29461594	29466241	1	1	4
NW_022994789.1	527596	532243	1	1	4
NW_022994830.1	24991	29638	1	1	4
chr1	19918089	19922737	1	1	4
chr1	21385874	21390522	1	1	4
chr1	32156856	32161504	1	1	4
chr10	6914745	6919393	1	1	4
chr10	8150488	8155136	1	1	4
chr2	4218705	4223353	1	1	4
chr2	6497014	6501662	1	1	4
chr2	17298813	17303461	1	1	4
chr2	22914573	22919221	1	1	4
chr2	27451582	27456230	1	1	4
chr2	53347925	53352573	1	1	4
chr2	53982599	53987247	1	1	4
chr2	62459405	62464053	1	1	4
chr3	2075695	2080343	1	1	4
chr3	28689741	28694389	1	1	4
chr3	36276674	36281322	1	1	4
chr3	57561716	57566364	1	1	4
chr4	7255667	7260315	1	1	4
chr4	20564678	20569326	1	1	4
chr4	26210257	26214905	1	1	4
chr4	42219513	42224161	1	1	4
chr5	3259783	3264431	1	1	4
chr5	7751240	7755888	1	1	4
chr5	36529389	36534037	1	1	4
chr6	6276250	6280898	1	1	4
chr6	23642327	23646975	1	1	4
chr6	39508365	39513013	1	1	4
chr6	57512965	57517613	1	1	4
chr7	10559240	10563888	1	1	4
chr7	32476026	32480674	1	1	4
chr7	36384356	36389004	1	1	4
chr8	11378095	11382743	1	1	4
chr8	30457422	30462070	1	1	4
chr8	40487765	40492413	1	1	4
chr8	47484533	47489181	1	1	4
chr9	21943043	21947691	1	1	4
chr9	24029363	24034011	1	1	4
chr9	34974048	34978696	1	1	4
chr9	36329525	36334173	1	1	4
NW_022994809.1	4267	8915	1	1	4
NW_022994905.1	94970	99618	1	1	4
NW_022994953.1	40069	44717	1	1	4
chr1	14677345	14681994	1	1	4
chr10	26736750	26741399	1	1	4
chr2	10427136	10431785	1	1	4
chr2	29380064	29384713	1	1	4
chr2	64946850	64951499	1	1	4
chr3	1442930	1447579	1	1	4
chr3	8198649	8203298	1	1	4
chr3	29953100	29957749	1	1	4
chr4	19936445	19941094	1	1	4
chr4	34450280	34454929	1	1	4
chr4	47437728	47442377	1	1	4
chr7	1388257	1392906	1	1	4
chr7	34794325	34798974	1	1	4
chr1	39419101	39423751	1	1	4
chr10	38978390	38983040	1	1	4
chr10	46347411	46352061	1	1	4
chr10	49765729	49770379	1	1	4
chr2	59339397	59344047	1	1	4
chr3	12428718	12433368	1	1	4
chr3	30307198	30311848	1	1	4
chr5	67381293	67385943	1	1	4
chr9	19438892	19443542	1	1	4
chr1	23918677	23923328	1	1	4
chr10	15082283	15086934	1	1	4
chr3	33048017	33052668	1	1	4
chr5	43634522	43639173	1	1	4
chr5	48398064	48402715	1	1	4
chr6	54066434	54071085	1	1	4
chr6	56102994	56107645	1	1	4
chr6	59822007	59826658	1	1	4
chr7	19956614	19961265	1	1	4
chr7	53912387	53917038	1	1	4
chr1	12005340	12009992	1	1	4
chr1	29418510	29423162	1	1	4
chr2	28284636	28289288	1	1	4
chr3	15322941	15327593	1	1	4
chr3	26229464	26234116	1	1	4
chr3	46233513	46238165	1	1	4
chr4	14377128	14381780	1	1	4
chr5	15026784	15031436	1	1	4
chr5	48444301	48448953	1	1	4
chr6	2145131	2149783	1	1	4
chr6	21312223	21316875	1	1	4
chr2	59645698	59650351	1	1	4
chr3	41160777	41165430	1	1	4
chr4	1974025	1978678	1	1	4
chr5	73089448	73094101	1	1	4
NW_022994993.1	69867	74520	1	1	4
chr1	46452113	46456767	1	1	4
chr1	55618638	55623292	1	1	4
chr3	17342404	17347058	1	1	4
chr3	17646500	17651154	1	1	4
chr3	35998797	36003451	1	1	4
chr4	4719773	4724427	1	1	4
chr9	20295903	20300557	1	1	4
chr10	18804848	18809503	1	1	4
chr2	54406002	54410657	1	1	4
chr3	8224241	8228896	1	1	4
chr5	35102657	35107312	1	1	4
NW_022994997.1	82343	86998	1	1	4
chr1	44679441	44684097	1	1	4
chr2	46614728	46619384	1	1	4
chr2	70621389	70626045	1	1	4
chr4	34715046	34719702	1	1	4
chr7	6609888	6614544	1	1	4
chr7	27716318	27720974	1	1	4
chr8	40170938	40175594	1	1	4
NW_022994960.1	115742	120398	1	1	4
chr1	51517048	51521705	1	1	4
chr10	35627477	35632134	1	1	4
chr2	25291974	25296631	1	1	4
chr2	31733134	31737791	1	1	4
chr2	71216706	71221363	1	1	4
chr2	71229309	71233966	1	1	4
chr3	6623525	6628182	1	1	4
chr3	6691232	6695889	1	1	4
chr5	70209384	70214041	1	1	4
chr7	13372679	13377336	1	1	4
chr7	34655000	34659657	1	1	4
chr8	35704832	35709489	1	1	4
chr9	14359410	14364067	1	1	4
chr9	20596416	20601073	1	1	4
NW_022994800.1	0	4476	1	1	4
NW_022994801.1	31979	36636	1	1	4
NW_022994870.1	734583	739240	1	1	4
chr3	25871746	25876404	1	1	4
chr5	11035507	11040165	1	1	4
chr5	11071011	11075669	1	1	4
chr5	13498472	13503130	1	1	4
chr6	27399304	27403962	1	1	4
chr9	19996757	20001415	1	1	4
NW_022994854.1	205799	210457	1	1	4
chr10	12264695	12269354	1	1	4
chr3	12725248	12729907	1	1	4
chr3	33044367	33049026	1	1	4
chr5	16881267	16885926	1	1	4
chr5	39378001	39382660	1	1	4
chr6	45528111	45532770	1	1	4
chr7	18588433	18593092	1	1	4
chr7	22193088	22197747	1	1	4
chr7	29817826	29822485	1	1	4
chr7	43926081	43930740	1	1	4
chr1	22841763	22846423	1	1	4
chr10	15105685	15110345	1	1	4
chr10	34247996	34252656	1	1	4
chr2	52739871	52744531	1	1	4
chr3	10962428	10967088	1	1	4
chr4	34803867	34808527	1	1	4
chr5	42531419	42536079	1	1	4
chr5	51843788	51848448	1	1	4
chr5	65761552	65766212	1	1	4
chr7	16081091	16085751	1	1	4
chr9	4225165	4229825	1	1	4
NW_022994842.1	51518	56178	1	1	4
chr1	41181661	41186322	1	1	4
chr2	22090901	22095562	1	1	4
chr2	40242252	40246913	1	1	4
chr2	71155283	71159944	1	1	4
chr5	16895240	16899901	1	1	4
chr5	21552626	21557287	1	1	4
chr5	50945439	50950100	1	1	4
chr6	21424843	21429504	1	1	4
chr6	31095525	31100186	1	1	4
chr6	32802193	32806854	1	1	4
chr7	36153320	36157981	1	1	4
chr8	17554233	17558894	1	1	4
chr9	4280004	4284665	1	1	4
chr9	7488900	7493561	1	1	4
chr9	22161578	22166239	1	1	4
NW_022994865.1	3566466	3571127	1	1	4
NW_022994870.1	698886	703547	1	1	4
chr1	40514143	40518805	1	1	4
chr10	2931147	2935809	1	1	4
chr10	15539359	15544021	1	1	4
chr10	33103587	33108249	1	1	4
chr2	40205897	40210559	1	1	4
chr2	40217416	40222078	1	1	4
chr3	30091305	30095967	1	1	4
chr3	41050376	41055038	1	1	4
chr3	42288197	42292859	1	1	4
chr3	57058440	57063102	1	1	4
chr4	1769762	1774424	1	1	4
chr4	6186144	6190806	1	1	4
chr4	30081071	30085733	1	1	4
chr5	1447639	1452301	1	1	4
chr5	7804033	7808695	1	1	4
chr5	26942689	26947351	1	1	4
chr5	27283738	27288400	1	1	4
chr5	40881952	40886614	1	1	4
chr6	12932175	12936837	1	1	4
chr6	45650886	45655548	1	1	4
chr6	49615843	49620505	1	1	4
chr7	24652204	24656866	1	1	4
chr7	24722408	24727070	1	1	4
chr7	26723014	26727676	1	1	4
chr7	51015207	51019869	1	1	4
chr7	61770618	61775280	1	1	4
chr8	17080936	17085598	1	1	4
chr8	29822433	29827095	1	1	4
chr8	41278138	41282800	1	1	4
chr8	51011214	51015876	1	1	4
chr9	193374	198036	1	1	4
chr9	8112432	8117094	1	1	4
chr9	9061113	9065775	1	1	4
chr9	30132355	30137017	1	1	4
NW_022994809.1	16711	21373	1	1	4
NW_022994831.1	102722	107384	1	1	4
NW_022994943.1	81212	85874	1	1	4
chr1	28265655	28270318	1	1	4
chr1	29726777	29731440	1	1	4
chr1	53912635	53917298	1	1	4
chr10	25544318	25548981	1	1	4
chr10	46780737	46785400	1	1	4
chr10	52839075	52843738	1	1	4
chr2	19588852	19593515	1	1	4
chr2	43449188	43453851	1	1	4
chr2	53548846	53553509	1	1	4
chr2	71412669	71417332	1	1	4
chr3	37880418	37885081	1	1	4
chr4	2928659	2933322	1	1	4
chr4	16269931	16274594	1	1	4
chr4	40622274	40626937	1	1	4
chr5	19943793	19948456	1	1	4
chr6	27097724	27102387	1	1	4
chr6	27304140	27308803	1	1	4
chr6	34971183	34975846	1	1	4
chr6	43866974	43871637	1	1	4
chr6	52067213	52071876	1	1	4
chr7	38863548	38868211	1	1	4
chr8	11657412	11662075	1	1	4
chr8	28320484	28325147	1	1	4
chr8	35664790	35669453	1	1	4
chr8	42346408	42351071	1	1	4
chr8	51950005	51954668	1	1	4
chr8	53512140	53516803	1	1	4
chr9	19849148	19853811	1	1	4
chr9	33831471	33836134	1	1	4
NW_022994809.1	218731	223394	1	1	4
NW_022994877.1	12527	17190	1	1	4
NW_022994890.1	193387	198050	1	1	4
NW_022994899.1	114985	119648	1	1	4
NW_022994918.1	4151	8814	1	1	4
NW_022994949.1	45876	50539	1	1	4
chr1	8777620	8782284	1	1	4
chr1	23705621	23710285	1	1	4
chr1	28288797	28293461	1	1	4
chr10	20045087	20049751	1	1	4
chr10	33628946	33633610	1	1	4
chr10	35192342	35197006	1	1	4
chr2	765564	770228	1	1	4
chr2	12072727	12077391	1	1	4
chr2	37629745	37634409	1	1	4
chr2	38364146	38368810	1	1	4
chr3	25903363	25908027	1	1	4
chr4	15064548	15069212	1	1	4
chr4	36455359	36460023	1	1	4
chr5	25322815	25327479	1	1	4
chr5	43328562	43333226	1	1	4
chr6	45341226	45345890	1	1	4
chr6	51840990	51845654	1	1	4
chr6	59875069	59879733	1	1	4
chr7	13347347	13352011	1	1	4
chr7	13967544	13972208	1	1	4
chr7	43794822	43799486	1	1	4
chr9	17387797	17392461	1	1	4
NW_022994845.1	57137	61801	1	1	4
NW_022994865.1	984280	988944	1	1	4
NW_022994969.1	142390	147054	1	1	4
chr1	5390187	5394852	1	1	4
chr1	23702946	23707611	1	1	4
chr1	24055855	24060520	1	1	4
chr1	32956078	32960743	1	1	4
chr10	15004365	15009030	1	1	4
chr10	25754557	25759222	1	1	4
chr2	43650656	43655321	1	1	4
chr2	49617426	49622091	1	1	4
chr2	54005553	54010218	1	1	4
chr3	18686405	18691070	1	1	4
chr3	29170686	29175351	1	1	4
chr3	29866349	29871014	1	1	4
chr3	56415173	56419838	1	1	4
chr4	31235022	31239687	1	1	4
chr4	46111520	46116185	1	1	4
chr6	37709154	37713819	1	1	4
chr7	11378808	11383473	1	1	4
chr7	28176135	28180800	1	1	4
chr7	35368946	35373611	1	1	4
chr8	13225824	13230489	1	1	4
NW_022994882.1	98394	103059	1	1	4
chr1	3894473	3899139	1	1	4
chr10	14485222	14489888	1	1	4
chr10	36365868	36370534	1	1	4
chr2	2588409	2593075	1	1	4
chr4	45986254	45990920	1	1	4
chr6	45073078	45077744	1	1	4
chr7	15169239	15173905	1	1	4
chr7	19199121	19203787	1	1	4
chr7	51364339	51369005	1	1	4
chr9	24665947	24670613	1	1	4
chr9	29943976	29948642	1	1	4
chr2	55339622	55344289	1	1	4
chr6	11746703	11751370	1	1	4
chr9	28892111	28896778	1	1	4
NW_022994830.1	116602	121269	1	1	4
NW_022994858.1	89052	93719	1	1	4
chr1	7188108	7192776	1	1	4
chr2	17911613	17916281	1	1	4
chr2	36098591	36103259	1	1	4
chr2	54428019	54432687	1	1	4
chr4	21373460	21378128	1	1	4
chr5	50295701	50300369	1	1	4
chr7	4793060	4797728	1	1	4
chr7	8919690	8924358	1	1	4
chr7	24520537	24525205	1	1	4
chr7	42275567	42280235	1	1	4
NW_022994859.1	138225	142893	1	1	4
chr1	12521765	12526434	1	1	4
chr10	32926501	32931170	1	1	4
chr3	46391244	46395913	1	1	4
chr4	11128389	11133058	1	1	4
chr6	26235710	26240379	1	1	4
chr6	37693481	37698150	1	1	4
chr7	4253068	4257737	1	1	4
NW_022994816.1	452400	457069	1	1	4
NW_022994871.1	114530	119199	1	1	4
chr10	52567994	52572664	1	1	4
chr2	34045201	34049871	1	1	4
chr2	46294843	46299513	1	1	4
chr4	51921907	51926577	1	1	4
chr5	13551536	13556206	1	1	4
chr5	16367792	16372462	1	1	4
chr5	54958107	54962777	1	1	4
chr5	64425992	64430662	1	1	4
chr6	8035317	8039987	1	1	4
chr7	14403584	14408254	1	1	4
chr7	21865547	21870217	1	1	4
chr8	3259938	3264608	1	1	4
NW_022994815.1	186007	190677	1	1	4
chr1	35489432	35494103	1	1	4
chr10	20509280	20513951	1	1	4
chr10	49312858	49317529	1	1	4
chr10	53212057	53216728	1	1	4
chr10	55785085	55789756	1	1	4
chr5	53582465	53587136	1	1	4
chr6	43945937	43950608	1	1	4
chr7	22101426	22106097	1	1	4
chr8	7490887	7495558	1	1	4
NW_022994809.1	206637	211308	1	1	4
chr10	21334922	21339594	1	1	4
chr10	35446550	35451222	1	1	4
chr10	39706712	39711384	1	1	4
chr10	54007641	54012313	1	1	4
chr2	7256132	7260804	1	1	4
chr2	8276288	8280960	1	1	4
chr9	34210968	34215640	1	1	4
chr9	35634414	35639086	1	1	4
chr2	33528042	33532715	1	1	4
chr3	30599471	30604144	1	1	4
chr4	22823590	22828263	1	1	4
chr5	15714337	15719010	1	1	4
[truncated: 4,846 more rows]

## Sheet: CgiSat02
Placement	Position start	Position end	Box 4	Box 5	Number of monomers in an extraction
chr5	26183318	26187732	1	1	1
chr4	49281723	49286138	1	1	1
chr2	41353454	41357874	1	1	1
NW_022994822.1	449364	453787	1	1	1
chr7	5752023	5756447	1	1	1
chr6	20671588	20676013	1	1	1
chr10	30651009	30655435	1	1	1
chr10	39759681	39764107	1	1	1
chr5	39276529	39280955	1	1	1
chr6	40741261	40745688	1	1	1
chr8	37587842	37592269	1	1	1
chr9	14874260	14878687	1	1	1
chr10	51204873	51209301	1	1	1
chr2	21711408	21715836	1	1	1
chr5	33392898	33397326	1	1	1
chr5	64109923	64114351	1	1	1
NW_022994794.1	289025	293453	1	1	1
NW_022994830.1	335475	339903	1	1	1
NW_022994897.1	275775	280203	1	1	1
chr2	748988	753417	1	1	1
chr2	71531160	71535589	1	1	1
chr3	36762078	36766507	1	1	1
NW_022994886.1	673384	677813	1	1	1
chr1	6911937	6916367	1	1	1
chr1	34602974	34607404	1	1	1
chr2	8082319	8086749	1	1	1
chr2	13673714	13678144	1	1	1
chr2	59263532	59267962	1	1	1
chr3	1642288	1646718	1	1	1
chr3	29727928	29732358	1	1	1
chr3	52108021	52112451	1	1	1
chr5	8213113	8217543	1	1	1
chr5	8228562	8232992	1	1	1
chr6	45348175	45352605	1	1	1
chr7	40338177	40342607	1	1	1
chr9	3974685	3979115	1	1	1
NW_022994870.1	678625	683055	1	1	1
chr1	36577527	36581958	1	1	1
chr2	30406458	30410889	1	1	1
chr4	53004534	53008965	1	1	1
chr5	42470304	42474735	1	1	1
chr7	36954360	36958791	1	1	1
NW_022994882.1	70490	74921	1	1	1
NW_022994948.1	340739	345170	1	1	1
chr1	53687620	53692052	1	1	1
chr10	5210571	5215003	1	1	1
chr10	7639252	7643684	1	1	1
chr2	34192246	34196678	1	1	1
chr2	36047547	36051979	1	1	1
chr2	38373106	38377538	1	1	1
chr2	60221894	60226326	1	1	1
chr2	71027839	71032271	1	1	1
chr3	36805141	36809573	1	1	1
chr3	51699818	51704250	1	1	1
chr4	661323	665755	1	1	1
chr4	1586900	1591332	1	1	1
chr5	2051071	2055503	1	1	1
chr5	12444287	12448719	1	1	1
chr5	14363890	14368322	1	1	1
chr5	56821211	56825643	1	1	1
chr5	59253015	59257447	1	1	1
chr6	21045421	21049853	1	1	1
chr7	20412506	20416938	1	1	1
chr8	15817055	15821487	1	1	1
chr8	22756360	22760792	1	1	1
NW_022994781.1	40341	44773	1	1	1
NW_022994875.1	70528	74960	1	1	1
chr1	46105119	46109552	1	1	1
chr10	23927681	23932114	1	1	1
chr2	833026	837459	1	1	1
chr2	10038186	10042619	1	1	1
chr2	15699015	15703448	1	1	1
chr2	20611275	20615708	1	1	1
chr2	38205929	38210362	1	1	1
chr5	21059762	21064195	1	1	1
chr5	30396927	30401360	1	1	1
chr5	51758104	51762537	1	1	1
chr7	5744827	5749260	1	1	1
chr9	14872640	14877073	1	1	1
NW_022994789.1	504334	508767	1	1	1
NW_022994816.1	896482	900915	1	1	1
NW_022994830.1	211165	215598	1	1	1
NW_022994838.1	408532	412965	1	1	1
NW_022994848.1	258078	262511	1	1	1
NW_022994883.1	96523	100956	1	1	1
NW_022994885.1	134935	139368	1	1	1
NW_022994895.1	42837	47270	1	1	1
NW_022994913.1	0	3718	1	1	1
chr10	7592983	7597417	1	1	1
chr10	31125366	31129800	1	1	1
chr2	831938	836372	1	1	1
chr2	1884362	1888796	1	1	1
chr2	19222482	19226916	1	1	1
chr2	24515498	24519932	1	1	1
chr2	64486715	64491149	1	1	1
chr3	1377459	1381893	1	1	1
chr4	207279	211713	1	1	1
chr4	51149546	51153980	1	1	1
chr5	16995214	16999648	1	1	1
chr5	36205603	36210037	1	1	1
chr5	39323259	39327693	1	1	1
chr5	43320443	43324877	1	1	1
chr5	48045156	48049590	1	1	1
chr5	64986782	64991216	1	1	1
chr6	1773928	1778362	1	1	1
chr7	50838743	50843177	1	1	1
chr8	15815936	15820370	1	1	1
chr8	21797413	21801847	1	1	1
chr8	32297223	32301657	1	1	1
chr8	35651358	35655792	1	1	1
chr8	58025891	58030325	1	1	1
chr9	3856194	3860628	1	1	1
chr9	21950388	21954822	1	1	1
chr9	31841814	31846248	1	1	1
NW_022994778.1	444175	448609	1	1	1
NW_022994784.1	1079671	1084105	1	1	1
NW_022994816.1	720640	725074	1	1	1
NW_022994816.1	723658	728092	1	1	1
NW_022994846.1	55065	59499	1	1	1
NW_022994868.1	32284	36718	1	1	1
NW_022994996.1	0	2874	1	1	1
chr1	814020	818455	1	1	1
chr1	34382457	34386892	1	1	1
chr10	2186102	2190537	1	1	1
chr10	11792164	11796599	1	1	1
chr10	35552358	35556793	1	1	1
chr2	7480597	7485032	1	1	1
chr2	10025032	10029467	1	1	1
chr2	38859386	38863821	1	1	1
chr2	58533066	58537501	1	1	1
chr2	59922056	59926491	1	1	1
chr3	7588031	7592466	1	1	1
chr3	15540685	15545120	1	1	1
chr3	15810786	15815221	1	1	1
chr3	25944774	25949209	1	1	1
chr3	40451558	40455993	1	1	1
chr4	2529359	2533794	1	1	1
chr4	18119261	18123696	1	1	1
chr4	20773442	20777877	1	1	1
chr4	20776000	20780435	1	1	1
chr4	31330613	31335048	1	1	1
chr4	36149553	36153988	1	1	1
chr4	44100389	44104824	1	1	1
chr4	52895328	52899763	1	1	1
chr5	8171323	8175758	1	1	1
chr5	21386189	21390624	1	1	1
chr5	21492079	21496514	1	1	1
chr5	34406782	34411217	1	1	1
chr5	34411605	34416040	1	1	1
chr5	58744781	58749216	1	1	1
chr5	72706610	72711045	1	1	1
chr5	73140897	73145332	1	1	1
chr6	1220579	1225014	1	1	1
chr6	12095747	12100182	1	1	1
chr7	4925422	4929857	1	1	1
chr7	40328188	40332623	1	1	1
chr7	50698140	50702575	1	1	1
chr7	50806239	50810674	1	1	1
chr7	58957793	58962228	1	1	1
chr8	5015302	5019737	1	1	1
chr8	42919643	42924078	1	1	1
chr8	53735153	53739588	1	1	1
chr9	588666	593101	1	1	1
chr9	20181268	20185703	1	1	1
chr9	20186238	20190673	1	1	1
chr9	21954847	21959282	1	1	1
NW_022994774.1	112432	116867	1	1	1
NW_022994784.1	1082550	1086985	1	1	1
NW_022994787.1	68032	72467	1	1	1
NW_022994789.1	604113	608548	1	1	1
NW_022994794.1	672174	676609	1	1	1
NW_022994799.1	174840	179275	1	1	1
NW_022994809.1	387495	391930	1	1	1
NW_022994830.1	464173	468608	1	1	1
NW_022994831.1	374882	379317	1	1	1
NW_022994835.1	29867	34302	1	1	1
NW_022994837.1	142633	147068	1	1	1
NW_022994842.1	241803	246238	1	1	1
NW_022994865.1	2833140	2837575	1	1	1
NW_022994865.1	3588199	3592634	1	1	1
NW_022994865.1	3764275	3768710	1	1	1
chr1	7590038	7594474	1	1	1
chr1	13838526	13842962	1	1	1
chr1	23492050	23496486	1	1	1
chr1	23496311	23500747	1	1	1
chr1	35791375	35795811	1	1	1
chr1	48794999	48799435	1	1	1
chr1	50079557	50083993	1	1	1
chr10	7392334	7396770	1	1	1
chr10	7594307	7598743	1	1	1
chr10	7601633	7606069	1	1	1
chr10	7608028	7612464	1	1	1
chr10	7634283	7638719	1	1	1
chr10	11215921	11220357	1	1	1
chr10	25550687	25555123	1	1	1
chr10	32310797	32315233	1	1	1
chr10	43275028	43279464	1	1	1
chr10	48293282	48297718	1	1	1
chr10	48324498	48328934	1	1	1
chr10	50279075	50283511	1	1	1
chr2	1824742	1829178	1	1	1
chr2	2302512	2306948	1	1	1
chr2	7414808	7419244	1	1	1
chr2	9856376	9860812	1	1	1
chr2	16918253	16922689	1	1	1
chr2	33848883	33853319	1	1	1
chr2	34198556	34202992	1	1	1
chr2	34200086	34204522	1	1	1
chr2	38370526	38374962	1	1	1
chr2	41349871	41354307	1	1	1
chr2	45820250	45824686	1	1	1
chr2	50464128	50468564	1	1	1
chr2	58395202	58399638	1	1	1
chr2	63287377	63291813	1	1	1
chr2	66176024	66180460	1	1	1
chr2	66444715	66449151	1	1	1
chr3	1628229	1632665	1	1	1
chr3	1639861	1644297	1	1	1
chr3	2271878	2276314	1	1	1
chr3	8797153	8801589	1	1	1
chr3	21381623	21386059	1	1	1
chr3	26137522	26141958	1	1	1
chr3	35310124	35314560	1	1	1
chr3	36746006	36750442	1	1	1
chr3	36778440	36782876	1	1	1
chr3	36986713	36991149	1	1	1
chr3	42325734	42330170	1	1	1
chr3	51703093	51707529	1	1	1
chr4	106785	111221	1	1	1
chr4	108207	112643	1	1	1
chr4	12936909	12941345	1	1	1
chr4	52206708	52211144	1	1	1
chr4	52885076	52889512	1	1	1
chr4	52907311	52911747	1	1	1
chr4	52915394	52919830	1	1	1
chr4	53108401	53112837	1	1	1
chr5	8172861	8177297	1	1	1
chr5	10900539	10904975	1	1	1
chr5	14375340	14379776	1	1	1
chr5	16996834	17001270	1	1	1
chr5	16999244	17003680	1	1	1
chr5	17517556	17521992	1	1	1
chr5	17699543	17703979	1	1	1
chr5	17701295	17705731	1	1	1
chr5	17702348	17706784	1	1	1
chr5	17704100	17708536	1	1	1
chr5	23577115	23581551	1	1	1
chr5	32536329	32540765	1	1	1
chr5	46548980	46553416	1	1	1
chr5	54268025	54272461	1	1	1
chr5	57698322	57702758	1	1	1
chr5	58927123	58931559	1	1	1
chr5	59255576	59260012	1	1	1
chr5	61484661	61489097	1	1	1
chr5	72252304	72256740	1	1	1
chr5	73133503	73137939	1	1	1
chr5	73481014	73485450	1	1	1
chr6	4978133	4982569	1	1	1
chr6	12093239	12097675	1	1	1
chr6	21304443	21308879	1	1	1
chr6	26627935	26632371	1	1	1
chr6	27082672	27087108	1	1	1
chr6	38906222	38910658	1	1	1
chr6	40228110	40232546	1	1	1
chr6	41101904	41106340	1	1	1
chr6	54467280	54471716	1	1	1
chr7	5758316	5762752	1	1	1
chr7	29292812	29297248	1	1	1
chr7	32840014	32844450	1	1	1
chr7	38521463	38525899	1	1	1
chr7	40339480	40343916	1	1	1
chr7	43843782	43848218	1	1	1
chr7	47991690	47996126	1	1	1
chr7	50699611	50704047	1	1	1
chr7	50822960	50827396	1	1	1
chr7	50828099	50832535	1	1	1
chr7	50865339	50869775	1	1	1
chr8	18056036	18060472	1	1	1
chr8	23215812	23220248	1	1	1
chr8	35152822	35157258	1	1	1
chr8	48385206	48389642	1	1	1
chr8	48387153	48391589	1	1	1
chr8	48434062	48438498	1	1	1
chr8	51492393	51496829	1	1	1
chr9	590137	594573	1	1	1
chr9	6267126	6271562	1	1	1
chr9	7201457	7205893	1	1	1
chr9	14989651	14994087	1	1	1
chr9	21167658	21172094	1	1	1
chr9	26127877	26132313	1	1	1
chr9	26129624	26134060	1	1	1
chr9	26133306	26137742	1	1	1
chr9	26631962	26636398	1	1	1
chr9	31779370	31783806	1	1	1
chr9	36718208	36722644	1	1	1
NW_022994774.1	133277	137713	1	1	1
NW_022994778.1	101820	106256	1	1	1
NW_022994778.1	522327	526763	1	1	1
NW_022994784.1	951439	955875	1	1	1
NW_022994789.1	464839	469275	1	1	1
NW_022994789.1	467306	471742	1	1	1
NW_022994799.1	644954	649390	1	1	1
NW_022994813.1	292776	297212	1	1	1
NW_022994816.1	729668	734104	1	1	1
NW_022994816.1	857338	861774	1	1	1
NW_022994816.1	914808	919244	1	1	1
NW_022994822.1	540628	545064	1	1	1
NW_022994837.1	653981	658417	1	1	1
NW_022994841.1	295652	300088	1	1	1
NW_022994842.1	227933	232369	1	1	1
NW_022994844.1	720031	724467	1	1	1
NW_022994862.1	128035	132471	1	1	1
NW_022994865.1	2609922	2614358	1	1	1
NW_022994868.1	34577	39013	1	1	1
NW_022994870.1	633400	637836	1	1	1
NW_022994875.1	73021	77457	1	1	1
NW_022994881.1	508373	512809	1	1	1
NW_022994882.1	73055	77491	1	1	1
NW_022994886.1	675808	680244	1	1	1
NW_022994945.1	343016	347452	1	1	1
NW_022994992.1	17172	21608	1	1	1
chr10	7632913	7637350	1	1	1
chr10	18446879	18451316	1	1	1
chr10	50277860	50282297	1	1	1
chr2	19064925	19069362	1	1	1
chr2	40725355	40729792	1	1	1
chr3	8798620	8803057	1	1	1
chr4	96874	101311	1	1	1
chr4	116075	120512	1	1	1
chr5	12790829	12795266	1	1	1
chr5	47761793	47766230	1	1	1
chr5	50991923	50996360	1	1	1
chr5	54767614	54772051	1	1	1
chr5	56798109	56802546	1	1	1
chr5	65134365	65138802	1	1	1
chr6	8674541	8678978	1	1	1
chr6	39445612	39450049	1	1	1
chr7	9686229	9690666	1	1	1
chr7	52522549	52526986	1	1	1
chr9	264091	268528	1	1	1
chr9	33484710	33489147	1	1	1
chr9	35456732	35461169	1	1	1
NW_022994774.1	139098	143535	1	1	1
NW_022994799.1	648704	653141	1	1	1
NW_022994799.1	651116	655553	1	1	1
NW_022994813.1	207711	212148	1	1	1
NW_022994862.1	99919	104356	1	1	1
NW_022994865.1	2813813	2818250	1	1	1
NW_022994870.1	710774	715211	1	1	1
NW_022994936.1	240046	244483	1	1	1
chr10	11212448	11216886	1	1	1
chr10	33293679	33298117	1	1	1
chr2	14318855	14323293	1	1	1
chr4	28155683	28160121	1	1	1
chr4	48137069	48141507	1	1	1
chr5	8174455	8178893	1	1	1
chr5	54273856	54278294	1	1	1
chr6	38131794	38136233	1	1	1
chr9	14889614	14894053	1	1	1
chr9	19372997	19377436	1	1	1
chr9	30345126	30349565	1	1	1
NW_022994865.1	445945	450384	1	1	1
NW_022994895.1	155809	160248	1	1	1
chr1	41779947	41784387	1	1	1
chr10	4118227	4122667	1	1	1
chr2	23298245	23302685	1	1	1
NW_022994865.1	426205	430645	1	1	1
chr5	20742975	20747416	1	1	1
chr5	72704501	72708942	1	1	1
chr9	8011493	8015934	1	1	1
NW_022994789.1	600425	604866	1	1	1
chr1	28583460	28587902	1	1	1
chr10	43292714	43297156	1	1	1
chr3	43064757	43069199	1	1	1
chr5	14373247	14377689	1	1	1
chr8	57736253	57740695	1	1	1
chr1	863491	867934	1	1	1
chr5	4701817	4706261	1	1	1
chr5	54275115	54279559	1	1	1
chr7	34689647	34694091	1	1	1
NW_022994865.1	755127	759571	1	1	1
NW_022994966.1	73626	78070	1	1	1
chr1	52896369	52900814	1	1	1
chr1	52898012	52902457	1	1	1
chr10	18450563	18455008	1	1	1
chr2	38751948	38756393	1	1	1
chr3	4798390	4802835	1	1	1
chr4	2809507	2813952	1	1	1
chr5	51792147	51796592	1	1	1
chr5	52447504	52451949	1	1	1
chr5	65845344	65849789	1	1	1
chr5	72573294	72577739	1	1	1
chr6	11661569	11666014	1	1	1
chr6	54464560	54469005	1	1	1
chr7	50428421	50432866	1	1	1
chr7	50898459	50902904	1	1	1
chr8	27134814	27139259	1	1	1
chr9	7392804	7397249	1	1	1
chr1	30602187	30606633	1	1	1
chr1	35800363	35804809	1	1	1
chr1	43403304	43407750	1	1	1
chr10	197547	201993	1	1	1
chr10	14032532	14036978	1	1	1
chr10	22543332	22547778	1	1	1
chr10	52704452	52708898	1	1	1
chr2	1805327	1809773	1	1	1
chr2	1816536	1820982	1	1	1
chr2	8871163	8875609	1	1	1
chr2	21633434	21637880	1	1	1
chr2	35557351	35561797	1	1	1
chr2	37697847	37702293	1	1	1
chr2	48474631	48479077	1	1	1
chr2	57004394	57008840	1	1	1
chr2	57565251	57569697	1	1	1
chr2	71529269	71533715	1	1	1
chr3	4796963	4801409	1	1	1
chr3	28819362	28823808	1	1	1
chr3	29196056	29200502	1	1	1
chr3	43785466	43789912	1	1	1
chr3	43791757	43796203	1	1	1
chr3	49580055	49584501	1	1	1
chr4	21756912	21761358	1	1	1
chr4	24734499	24738945	1	1	1
chr5	52230	56676	1	1	1
chr5	50992993	50997439	1	1	1
chr5	56784322	56788768	1	1	1
chr5	58295664	58300110	1	1	1
chr6	23745683	23750129	1	1	1
chr6	49754517	49758963	1	1	1
chr6	59933135	59937581	1	1	1
chr7	6076618	6081064	1	1	1
chr8	16085001	16089447	1	1	1
chr8	16337913	16342359	1	1	1
chr8	34785583	34790029	1	1	1
chr8	48413158	48417604	1	1	1
chr9	2140014	2144460	1	1	1
chr9	31459461	31463907	1	1	1
NW_022994784.1	1091621	1096067	1	1	1
NW_022994788.1	65493	69939	1	1	1
NW_022994799.1	406210	410656	1	1	1
NW_022994830.1	334460	338906	1	1	1
NW_022994835.1	28513	32959	1	1	1
NW_022994842.1	25716	30162	1	1	1
NW_022994842.1	238766	243212	1	1	1
NW_022994877.1	115423	119869	1	1	1
NW_022994948.1	339634	344080	1	1	1
NW_022994986.1	124496	128942	1	1	1
chr2	9861583	9866030	1	1	1
chr2	10039457	10043904	1	1	1
chr2	72265369	72269816	1	1	1
chr4	22709853	22714300	1	1	1
chr6	44828988	44833435	1	1	1
chr7	61630993	61635440	1	1	1
chr8	4511522	4515969	1	1	1
NW_022994784.1	1081432	1085879	1	1	1
NW_022994795.1	42599	47046	1	1	1
chr1	48833698	48838146	1	1	1
NW_022994870.1	255249	259697	1	1	1
NW_022994882.1	133834	138282	1	1	1
chr7	50235348	50239797	1	1	1
chr8	29614938	29619387	1	1	1
chr6	34609472	34613924	1	1	1
chr1	866676	871346	1	1	2
chr5	48043476	48048228	1	1	2
NW_022994778.1	205081	209881	1	1	2
chr5	7897400	7902206	1	1	2
chr4	47609606	47614452	1	1	2
chr3	35287044	35291893	1	1	2
chr7	34448615	34453466	1	1	2
chr5	7828074	7832927	1	1	2
chr2	37819454	37824309	1	1	2
chr4	27637035	27641892	1	1	2
chr8	16336079	16340937	1	1	2
chr7	59020557	59025416	1	1	2
chr8	45777355	45782214	1	1	2
chr6	26973139	26977999	1	1	2
chr8	35150970	35155831	1	1	2
chr10	32338695	32343557	1	1	2
chr5	26181279	26186142	1	1	2
chr5	45955661	45960524	1	1	2
chr6	33550238	33555101	1	1	2
chr9	262641	267504	1	1	2
chr2	66570905	66575769	1	1	2
chr3	35974957	35979821	1	1	2
chr5	56772029	56776893	1	1	2
NW_022994837.1	676455	681319	1	1	2
chr10	7929336	7934201	1	1	2
chr10	45084842	45089707	1	1	2
chr5	16058653	16063518	1	1	2
chr9	16061470	16066335	1	1	2
NW_022994839.1	262203	267068	1	1	2
chr10	32598862	32603728	1	1	2
chr2	12557504	12562370	1	1	2
chr4	33288682	33293548	1	1	2
chr5	69371138	69376004	1	1	2
NW_022994816.1	499685	504551	1	1	2
NW_022994844.1	121183	126049	1	1	2
NW_022994865.1	345635	350501	1	1	2
chr2	519190	524057	1	1	2
chr2	32701525	32706392	1	1	2
chr2	66365085	66369952	1	1	2
chr3	22587951	22592818	1	1	2
chr4	18266218	18271085	1	1	2
chr5	60426539	60431406	1	1	2
chr7	4516414	4521281	1	1	2
chr9	271597	276464	1	1	2
chr9	36161268	36166135	1	1	2
NW_022994835.1	339628	344495	1	1	2
NW_022994895.1	232055	236922	1	1	2
chr2	15588770	15593638	1	1	2
chr2	37699715	37704583	1	1	2
chr5	32862760	32867628	1	1	2
chr5	34412793	34417661	1	1	2
chr5	48058143	48063011	1	1	2
chr5	53737672	53742540	1	1	2
chr5	69892049	69896917	1	1	2
chr9	7534483	7539351	1	1	2
NW_022994799.1	402578	407446	1	1	2
NW_022994844.1	130449	135317	1	1	2
chr1	46085799	46090668	1	1	2
chr10	7604102	7608971	1	1	2
chr2	15643119	15647988	1	1	2
chr2	57631087	57635956	1	1	2
chr4	36295525	36300394	1	1	2
chr5	16684240	16689109	1	1	2
chr5	31191250	31196119	1	1	2
chr5	33712266	33717135	1	1	2
chr5	41094973	41099842	1	1	2
chr5	69894218	69899087	1	1	2
chr5	73107320	73112189	1	1	2
chr6	37884279	37889148	1	1	2
chr6	55693961	55698830	1	1	2
chr8	15813592	15818461	1	1	2
chr9	14520631	14525500	1	1	2
chr9	34581722	34586591	1	1	2
NW_022994865.1	1362013	1366882	1	1	2
chr10	180019	184889	1	1	2
chr10	5082406	5087276	1	1	2
chr10	11049290	11054160	1	1	2
chr10	43564603	43569473	1	1	2
chr2	35503291	35508161	1	1	2
chr2	58478565	58483435	1	1	2
chr2	72267234	72272104	1	1	2
chr4	112936	117806	1	1	2
chr5	73478061	73482931	1	1	2
chr6	26900257	26905127	1	1	2
chr6	46466096	46470966	1	1	2
chr9	14867702	14872572	1	1	2
NW_022994774.1	123859	128729	1	1	2
chr10	5842361	5847232	1	1	2
chr10	5958656	5963527	1	1	2
chr10	40725196	40730067	1	1	2
chr2	194831	199702	1	1	2
chr2	3313531	3318402	1	1	2
chr2	6241525	6246396	1	1	2
chr2	7416335	7421206	1	1	2
chr2	10977262	10982133	1	1	2
chr2	11567410	11572281	1	1	2
chr2	30402313	30407184	1	1	2
chr2	35554212	35559083	1	1	2
chr2	66567309	66572180	1	1	2
chr2	69064922	69069793	1	1	2
chr3	15539079	15543950	1	1	2
chr3	38201731	38206602	1	1	2
chr3	43074375	43079246	1	1	2
chr3	50410572	50415443	1	1	2
chr4	18774192	18779063	1	1	2
chr5	4781825	4786696	1	1	2
chr5	8135843	8140714	1	1	2
chr5	16679980	16684851	1	1	2
chr5	32229100	32233971	1	1	2
chr5	49015862	49020733	1	1	2
chr5	51790286	51795157	1	1	2
chr5	52437558	52442429	1	1	2
chr5	56769399	56774270	1	1	2
chr5	56775728	56780599	1	1	2
chr5	60395379	60400250	1	1	2
chr5	69885470	69890341	1	1	2
chr5	70188710	70193581	1	1	2
chr6	42931679	42936550	1	1	2
chr8	8557574	8562445	1	1	2
chr8	14168817	14173688	1	1	2
chr8	15821342	15826213	1	1	2
chr8	18258829	18263700	1	1	2
chr8	21775344	21780215	1	1	2
chr8	35148540	35153411	1	1	2
chr9	1725367	1730238	1	1	2
chr9	15111430	15116301	1	1	2
chr9	20174571	20179442	1	1	2
chr9	24088159	24093030	1	1	2
NW_022994774.1	837773	842644	1	1	2
NW_022994816.1	727825	732696	1	1	2
NW_022994865.1	2815225	2820096	1	1	2
chr1	27066231	27071103	1	1	2
chr1	46109584	46114456	1	1	2
chr10	403059	407931	1	1	2
chr10	7334095	7338967	1	1	2
chr10	38902858	38907730	1	1	2
chr10	43270888	43275760	1	1	2
chr2	746386	751258	1	1	2
chr2	5517993	5522865	1	1	2
chr2	22598738	22603610	1	1	2
chr2	26077563	26082435	1	1	2
chr2	29431395	29436267	1	1	2
chr2	41488812	41493684	1	1	2
chr2	56086726	56091598	1	1	2
chr2	67123879	67128751	1	1	2
chr3	2272855	2277727	1	1	2
chr3	15537167	15542039	1	1	2
chr4	4117007	4121879	1	1	2
chr4	12635058	12639930	1	1	2
chr4	17782913	17787785	1	1	2
chr4	52925847	52930719	1	1	2
chr5	5413098	5417970	1	1	2
chr5	7826080	7830952	1	1	2
chr5	14485420	14490292	1	1	2
chr5	15732155	15737027	1	1	2
chr5	16686827	16691699	1	1	2
chr5	17422175	17427047	1	1	2
chr5	20008911	20013783	1	1	2
chr5	22459716	22464588	1	1	2
chr5	30837941	30842813	1	1	2
chr5	32220617	32225489	1	1	2
chr5	39321318	39326190	1	1	2
chr5	47022719	47027591	1	1	2
chr5	49899065	49903937	1	1	2
chr5	53739445	53744317	1	1	2
chr5	57254191	57259063	1	1	2
chr5	58885716	58890588	1	1	2
chr5	62215410	62220282	1	1	2
chr5	68685012	68689884	1	1	2
chr5	70749681	70754553	1	1	2
chr5	72700094	72704966	1	1	2
chr5	72988283	72993155	1	1	2
chr5	73482205	73487077	1	1	2
chr6	9996671	10001543	1	1	2
chr6	24971469	24976341	1	1	2
chr6	50383909	50388781	1	1	2
chr7	6068583	6073455	1	1	2
chr7	23573769	23578641	1	1	2
chr7	34759404	34764276	1	1	2
chr7	44780915	44785787	1	1	2
chr7	50665396	50670268	1	1	2
chr7	50819020	50823892	1	1	2
chr7	52486745	52491617	1	1	2
chr8	12682432	12687304	1	1	2
chr8	18104836	18109708	1	1	2
chr8	27338035	27342907	1	1	2
chr8	31702052	31706924	1	1	2
chr8	35799148	35804020	1	1	2
chr9	14875431	14880303	1	1	2
chr9	15120330	15125202	1	1	2
NW_022994778.1	93426	98298	1	1	2
NW_022994784.1	1077785	1082657	1	1	2
NW_022994794.1	459640	464512	1	1	2
NW_022994794.1	607773	612645	1	1	2
NW_022994800.1	52055	56927	1	1	2
NW_022994822.1	81969	86841	1	1	2
NW_022994859.1	149236	154108	1	1	2
NW_022994865.1	735536	740408	1	1	2
NW_022994893.1	63275	68147	1	1	2
NW_022994895.1	156831	161703	1	1	2
NW_022994962.1	47634	52506	1	1	2
chr1	870726	875599	1	1	2
chr1	3309496	3314369	1	1	2
chr1	13033780	13038653	1	1	2
chr1	13898093	13902966	1	1	2
chr1	23337775	23342648	1	1	2
chr1	24701970	24706843	1	1	2
chr1	25523554	25528427	1	1	2
chr1	34604503	34609376	1	1	2
chr1	35785863	35790736	1	1	2
chr1	46083923	46088796	1	1	2
chr10	12115798	12120671	1	1	2
chr10	12117227	12122100	1	1	2
chr10	18391973	18396846	1	1	2
chr10	22544420	22549293	1	1	2
chr10	23807863	23812736	1	1	2
chr10	48325679	48330552	1	1	2
chr10	53996813	54001686	1	1	2
chr2	288156	293029	1	1	2
chr2	1791351	1796224	1	1	2
chr2	3304826	3309699	1	1	2
chr2	9140848	9145721	1	1	2
chr2	14624013	14628886	1	1	2
chr2	21149387	21154260	1	1	2
chr2	43035850	43040723	1	1	2
chr2	56999148	57004021	1	1	2
chr2	57940046	57944919	1	1	2
chr2	62322339	62327212	1	1	2
chr3	5073285	5078158	1	1	2
chr3	8388887	8393760	1	1	2
chr3	10558800	10563673	1	1	2
chr3	14096738	14101611	1	1	2
chr3	21295704	21300577	1	1	2
chr3	33900812	33905685	1	1	2
chr3	35223356	35228229	1	1	2
chr3	38284209	38289082	1	1	2
chr3	55886383	55891256	1	1	2
chr4	5243618	5248491	1	1	2
chr4	16846694	16851567	1	1	2
chr4	16848499	16853372	1	1	2
chr4	17781158	17786031	1	1	2
chr4	30059321	30064194	1	1	2
chr4	37164366	37169239	1	1	2
chr4	37166183	37171056	1	1	2
chr5	8163347	8168220	1	1	2
chr5	12445537	12450410	1	1	2
chr5	17417536	17422409	1	1	2
chr5	21284025	21288898	1	1	2
chr5	32218763	32223636	1	1	2
chr5	41229332	41234205	1	1	2
chr5	48047192	48052065	1	1	2
chr5	58729795	58734668	1	1	2
chr5	59143966	59148839	1	1	2
chr5	59988265	59993138	1	1	2
chr5	60644821	60649694	1	1	2
chr5	64629158	64634031	1	1	2
chr5	66213135	66218008	1	1	2
chr5	71420414	71425287	1	1	2
chr6	1919456	1924329	1	1	2
chr6	10413379	10418252	1	1	2
chr6	17817156	17822029	1	1	2
chr6	25707547	25712420	1	1	2
chr6	43081025	43085898	1	1	2
chr6	50386528	50391401	1	1	2
chr6	54809785	54814658	1	1	2
chr6	56674005	56678878	1	1	2
chr7	157085	161958	1	1	2
chr7	26555749	26560622	1	1	2
chr7	42057351	42062224	1	1	2
chr7	50717525	50722398	1	1	2
chr7	50720925	50725798	1	1	2
chr7	50820680	50825553	1	1	2
chr7	50903740	50908613	1	1	2
chr8	34694755	34699628	1	1	2
chr8	34838708	34843581	1	1	2
chr8	35702322	35707195	1	1	2
chr8	36623968	36628841	1	1	2
chr8	36634749	36639622	1	1	2
chr8	53220246	53225119	1	1	2
chr8	57536491	57541364	1	1	2
chr9	2141132	2146005	1	1	2
chr9	9707692	9712565	1	1	2
chr9	19169909	19174782	1	1	2
chr9	21185362	21190235	1	1	2
NW_022994778.1	414753	419626	1	1	2
NW_022994784.1	435407	440280	1	1	2
NW_022994785.1	45218	50091	1	1	2
NW_022994785.1	47063	51936	1	1	2
NW_022994789.1	250452	255325	1	1	2
NW_022994794.1	616957	621830	1	1	2
NW_022994800.1	34187	39060	1	1	2
NW_022994803.1	38509	43382	1	1	2
NW_022994805.1	42541	47414	1	1	2
NW_022994820.1	512083	516956	1	1	2
NW_022994822.1	376571	381444	1	1	2
NW_022994832.1	121866	126739	1	1	2
NW_022994848.1	764540	769413	1	1	2
NW_022994856.1	148745	153618	1	1	2
NW_022994863.1	337652	342525	1	1	2
NW_022994865.1	739907	744780	1	1	2
NW_022994865.1	3586210	3591083	1	1	2
NW_022994868.1	82180	87053	1	1	2
NW_022994869.1	179613	184486	1	1	2
NW_022994875.1	74342	79215	1	1	2
NW_022994882.1	68892	73765	1	1	2
NW_022994885.1	133326	138199	1	1	2
NW_022994927.1	155545	160418	1	1	2
NW_022994946.1	301174	306047	1	1	2
chr1	44900238	44905112	1	1	2
chr1	46081909	46086783	1	1	2
chr10	11414588	11419462	1	1	2
chr10	38905720	38910594	1	1	2
chr2	15041189	15046063	1	1	2
chr2	64491700	64496574	1	1	2
chr2	64719773	64724647	1	1	2
chr2	65117466	65122340	1	1	2
chr2	65314819	65319693	1	1	2
chr3	8816555	8821429	1	1	2
chr3	21374280	21379154	1	1	2
chr3	38289896	38294770	1	1	2
chr4	1588065	1592939	1	1	2
chr4	2497315	2502189	1	1	2
chr5	8078770	8083644	1	1	2
chr5	43961340	43966214	1	1	2
chr5	58842027	58846901	1	1	2
chr5	58851658	58856532	1	1	2
chr5	59158962	59163836	1	1	2
chr6	268383	273257	1	1	2
chr6	9588361	9593235	1	1	2
chr7	5764135	5769009	1	1	2
chr7	43448141	43453015	1	1	2
chr8	48373470	48378344	1	1	2
chr8	56937145	56942019	1	1	2
NW_022994785.1	50733	55607	1	1	2
NW_022994815.1	495102	499976	1	1	2
NW_022994836.1	190300	195174	1	1	2
NW_022994844.1	748512	753386	1	1	2
NW_022994872.1	131494	136368	1	1	2
NW_022994877.1	118049	122923	1	1	2
NW_022994888.1	36665	41539	1	1	2
chr1	29243230	29248105	1	1	2
chr2	13523929	13528804	1	1	2
chr2	21152357	21157232	1	1	2
chr2	30935958	30940833	1	1	2
chr3	15870194	15875069	1	1	2
chr4	2798438	2803313	1	1	2
chr4	52919213	52924088	1	1	2
chr5	34025830	34030705	1	1	2
chr5	47024630	47029505	1	1	2
chr7	50900082	50904957	1	1	2
chr9	20257579	20262454	1	1	2
NW_022994822.1	538871	543746	1	1	2
NW_022994865.1	2577335	2582210	1	1	2
chr1	872815	877691	1	1	2
chr10	12154601	12159477	1	1	2
chr3	13361284	13366160	1	1	2
chr5	27173587	27178463	1	1	2
chr5	65471479	65476355	1	1	2
chr6	33561437	33566313	1	1	2
chr7	61263577	61268453	1	1	2
chr8	1095071	1099947	1	1	2
chr9	36714514	36719390	1	1	2
NW_022994813.1	237687	242563	1	1	2
NW_022994833.1	308852	313728	1	1	2
chr2	830182	835059	1	1	2
chr2	13528638	13533515	1	1	2
chr2	41373465	41378342	1	1	2
chr2	64049962	64054839	1	1	2
chr4	2586137	2591014	1	1	2
chr5	27099704	27104581	1	1	2
chr5	32550191	32555068	1	1	2
chr5	42468756	42473633	1	1	2
chr5	54770903	54775780	1	1	2
chr5	56818748	56823625	1	1	2
chr5	69898406	69903283	1	1	2
chr6	49763833	49768710	1	1	2
chr6	58885930	58890807	1	1	2
chr7	51038879	51043756	1	1	2
chr8	2108572	2113449	1	1	2
chr8	11035251	11040128	1	1	2
chr8	34901008	34905885	1	1	2
chr9	594237	599114	1	1	2
chr9	1717682	1722559	1	1	2
chr10	15401500	15406378	1	1	2
chr2	9154501	9159379	1	1	2
chr3	92436	97314	1	1	2
chr5	55787013	55791891	1	1	2
chr7	39148244	39153122	1	1	2
chr2	1808473	1813352	1	1	2
chr2	1812052	1816931	1	1	2
chr2	1818032	1822911	1	1	2
chr2	1821735	1826614	1	1	2
chr2	4053084	4057963	1	1	2
chr2	13241751	13246630	1	1	2
chr2	18109089	18113968	1	1	2
chr2	26075621	26080500	1	1	2
chr5	7895696	7900575	1	1	2
chr5	34407901	34412780	1	1	2
chr5	69883781	69888660	1	1	2
chr7	16652501	16657380	1	1	2
chr7	40325473	40330352	1	1	2
chr8	1174940	1179819	1	1	2
NW_022994784.1	1076067	1080946	1	1	2
NW_022994809.1	574077	578956	1	1	2
chr1	42130111	42134991	1	1	2
chr10	4503565	4508445	1	1	2
chr2	44175500	44180380	1	1	2
chr2	64488063	64492943	1	1	2
chr2	66573550	66578430	1	1	2
chr4	2535772	2540652	1	1	2
chr5	37700388	37705268	1	1	2
chr5	50004400	50009280	1	1	2
chr5	56778356	56783236	1	1	2
chr5	58849472	58854352	1	1	2
chr6	30736698	30741578	1	1	2
chr6	50740085	50744965	1	1	2
chr6	53104587	53109467	1	1	2
chr7	40147967	40152847	1	1	2
chr9	32953536	32958416	1	1	2
NW_022994778.1	73346	78226	1	1	2
NW_022994830.1	204186	209066	1	1	2
NW_022994837.1	122525	127405	1	1	2
NW_022994837.1	674593	679473	1	1	2
NW_022994886.1	657774	662654	1	1	2
chr1	36257018	36261899	1	1	2
chr1	42055593	42060474	1	1	2
chr10	12151880	12156761	1	1	2
chr10	43562885	43567766	1	1	2
chr2	3123265	3128146	1	1	2
chr2	8869631	8874512	1	1	2
chr2	11637533	11642414	1	1	2
chr2	39204442	39209323	1	1	2
chr2	64489916	64494797	1	1	2
chr2	69620026	69624907	1	1	2
chr3	58054652	58059533	1	1	2
chr4	18735497	18740378	1	1	2
chr5	7405157	7410038	1	1	2
chr5	12788964	12793845	1	1	2
chr5	14487360	14492241	1	1	2
chr5	21657042	21661923	1	1	2
chr5	47741697	47746578	1	1	2
chr5	50156843	50161724	1	1	2
chr5	61361658	61366539	1	1	2
chr6	277217	282098	1	1	2
chr6	49755797	49760678	1	1	2
chr6	50233809	50238690	1	1	2
chr7	9684848	9689729	1	1	2
chr7	25956621	25961502	1	1	2
chr7	30353172	30358053	1	1	2
chr7	61261621	61266502	1	1	2
chr7	61291685	61296566	1	1	2
chr8	2339499	2344380	1	1	2
chr8	13425077	13429958	1	1	2
chr8	14743654	14748535	1	1	2
chr8	15615587	15620468	1	1	2
chr8	16083083	16087964	1	1	2
chr8	18733599	18738480	1	1	2
chr8	30765049	30769930	1	1	2
chr8	35192593	35197474	1	1	2
chr9	591486	596367	1	1	2
chr9	3962022	3966903	1	1	2
chr9	21182657	21187538	1	1	2
NW_022994785.1	48809	53690	1	1	2
NW_022994849.1	260132	265013	1	1	2
NW_022994863.1	811417	816298	1	1	2
NW_022994865.1	760173	765054	1	1	2
NW_022994870.1	474586	479467	1	1	2
NW_022994893.1	56668	61549	1	1	2
NW_022994966.1	71679	76560	1	1	2
chr1	16850382	16855264	1	1	2
chr1	42142818	42147700	1	1	2
chr1	43404870	43409752	1	1	2
chr1	48918865	48923747	1	1	2
chr10	174920	179802	1	1	2
chr10	176769	181651	1	1	2
chr10	7585509	7590391	1	1	2
chr10	14585074	14589956	1	1	2
chr2	520627	525509	1	1	2
chr2	6078492	6083374	1	1	2
chr2	9021584	9026466	1	1	2
chr2	9023451	9028333	1	1	2
chr2	9035544	9040426	1	1	2
chr2	12305284	12310166	1	1	2
chr2	13526595	13531477	1	1	2
chr2	18779828	18784710	1	1	2
chr2	19240274	19245156	1	1	2
chr2	19774450	19779332	1	1	2
chr2	21634979	21639861	1	1	2
chr2	29993519	29998401	1	1	2
chr2	30404245	30409127	1	1	2
chr2	31154965	31159847	1	1	2
chr2	31331540	31336422	1	1	2
chr2	32566247	32571129	1	1	2
chr2	32616473	32621355	1	1	2
chr2	35286311	35291193	1	1	2
chr2	35496591	35501473	1	1	2
chr2	37571077	37575959	1	1	2
chr2	43367551	43372433	1	1	2
chr2	45372228	45377110	1	1	2
chr2	48241447	48246329	1	1	2
chr2	65137028	65141910	1	1	2
chr2	68728943	68733825	1	1	2
chr2	72860599	72865481	1	1	2
chr3	13363247	13368129	1	1	2
chr3	15807789	15812671	1	1	2
chr3	26135567	26140449	1	1	2
chr3	44715326	44720208	1	1	2
chr3	48141005	48145887	1	1	2
chr3	58057854	58062736	1	1	2
chr4	1455060	1459942	1	1	2
chr4	2532190	2537072	1	1	2
chr4	2537628	2542510	1	1	2
chr4	2803415	2808297	1	1	2
chr4	2807733	2812615	1	1	2
chr4	23903104	23907986	1	1	2
chr4	24120758	24125640	1	1	2
chr4	24732949	24737831	1	1	2
chr4	42866484	42871366	1	1	2
chr4	46569014	46573896	1	1	2
chr5	765620	770502	1	1	2
chr5	5417484	5422366	1	1	2
chr5	17456353	17461235	1	1	2
chr5	27572060	27576942	1	1	2
chr5	30388050	30392932	1	1	2
chr5	31944816	31949698	1	1	2
chr5	36388434	36393316	1	1	2
chr5	37250617	37255499	1	1	2
chr5	39001557	39006439	1	1	2
chr5	39837513	39842395	1	1	2
chr5	49904893	49909775	1	1	2
chr5	49996408	50001290	1	1	2
chr5	50151385	50156267	1	1	2
chr5	51788062	51792944	1	1	2
chr5	55820608	55825490	1	1	2
chr5	59305189	59310071	1	1	2
chr5	59785826	59790708	1	1	2
chr5	60879841	60884723	1	1	2
chr5	64174396	64179278	1	1	2
chr5	64653462	64658344	1	1	2
chr5	72806262	72811144	1	1	2
chr5	73286875	73291757	1	1	2
chr6	21616346	21621228	1	1	2
chr6	42933166	42938048	1	1	2
chr6	53611087	53615969	1	1	2
chr6	56088828	56093710	1	1	2
chr7	133381	138263	1	1	2
chr8	1096880	1101762	1	1	2
chr8	1101705	1106587	1	1	2
chr8	3236890	3241772	1	1	2
chr8	11028499	11033381	1	1	2
chr8	13391702	13396584	1	1	2
chr8	27088925	27093807	1	1	2
chr8	34837098	34841980	1	1	2
chr8	40697399	40702281	1	1	2
chr8	47595255	47600137	1	1	2
chr8	48411296	48416178	1	1	2
chr8	57626779	57631661	1	1	2
chr9	1133608	1138490	1	1	2
chr9	1135422	1140304	1	1	2
chr9	1703705	1708587	1	1	2
chr9	1715630	1720512	1	1	2
chr9	2142920	2147802	1	1	2
chr9	7394220	7399102	1	1	2
chr9	14882265	14887147	1	1	2
chr9	24090755	24095637	1	1	2
chr9	24359969	24364851	1	1	2
chr9	26136003	26140885	1	1	2
chr9	27419496	27424378	1	1	2
chr9	36680899	36685781	1	1	2
NW_022994819.1	658559	663441	1	1	2
NW_022994837.1	124360	129242	1	1	2
NW_022994837.1	647922	652804	1	1	2
NW_022994842.1	229744	234626	1	1	2
NW_022994865.1	753269	758151	1	1	2
NW_022994873.1	65209	70091	1	1	2
NW_022994877.1	192113	196995	1	1	2
NW_022994883.1	92372	97254	1	1	2
NW_022994890.1	195435	200317	1	1	2
NW_022994936.1	241522	246404	1	1	2
chr1	1597470	1602353	1	1	2
chr1	21211237	21216120	1	1	2
chr1	33076829	33081712	1	1	2
chr1	34609277	34614160	1	1	2
chr1	38646705	38651588	1	1	2
chr1	48793085	48797968	1	1	2
chr10	7992187	7997070	1	1	2
chr10	11522916	11527799	1	1	2
chr10	25873935	25878818	1	1	2
chr10	41703448	41708331	1	1	2
chr10	43273121	43278004	1	1	2
chr2	3303427	3308310	1	1	2
chr2	8604801	8609684	1	1	2
chr2	9039909	9044792	1	1	2
chr2	18286187	18291070	1	1	2
chr2	34174771	34179654	1	1	2
chr2	37569158	37574041	1	1	2
chr2	41354527	41359410	1	1	2
chr2	68658734	68663617	1	1	2
chr2	68724435	68729318	1	1	2
chr3	1654552	1659435	1	1	2
chr3	8220448	8225331	1	1	2
chr3	8409421	8414304	1	1	2
chr3	11732399	11737282	1	1	2
chr3	16285130	16290013	1	1	2
chr3	38200265	38205148	1	1	2
chr3	55653684	55658567	1	1	2
chr4	3859756	3864639	1	1	2
chr4	16710196	16715079	1	1	2
chr4	53111370	53116253	1	1	2
chr5	11499238	11504121	1	1	2
chr5	21312816	21317699	1	1	2
chr5	21424483	21429366	1	1	2
chr5	24535016	24539899	1	1	2
chr5	27573917	27578800	1	1	2
chr5	32210163	32215046	1	1	2
chr5	32217226	32222109	1	1	2
chr5	36207651	36212534	1	1	2
chr5	37257424	37262307	1	1	2
chr5	43235243	43240126	1	1	2
chr5	51776168	51781051	1	1	2
chr5	54839146	54844029	1	1	2
chr5	56773993	56778876	1	1	2
chr5	57885970	57890853	1	1	2
chr5	59725510	59730393	1	1	2
chr5	66208477	66213360	1	1	2
chr5	71842867	71847750	1	1	2
chr6	311661	316544	1	1	2
chr7	5902442	5907325	1	1	2
chr7	7397875	7402758	1	1	2
chr7	16867658	16872541	1	1	2
chr7	34798133	34803016	1	1	2
chr7	36957153	36962036	1	1	2
chr7	50729471	50734354	1	1	2
chr7	51028467	51033350	1	1	2
chr7	59672042	59676925	1	1	2
chr8	7131109	7135992	1	1	2
chr8	12098921	12103804	1	1	2
chr8	13727441	13732324	1	1	2
chr8	18731790	18736673	1	1	2
chr8	20617249	20622132	1	1	2
chr8	22453656	22458539	1	1	2
chr8	23217292	23222175	1	1	2
chr8	31813553	31818436	1	1	2
chr8	34899080	34903963	1	1	2
chr8	35190741	35195624	1	1	2
chr8	39767441	39772324	1	1	2
chr8	44078308	44083191	1	1	2
chr8	47600092	47604975	1	1	2
chr8	48415170	48420053	1	1	2
chr8	56600009	56604892	1	1	2
chr8	57892918	57897801	1	1	2
chr9	20172690	20177573	1	1	2
chr9	21148455	21153338	1	1	2
chr9	22430310	22435193	1	1	2
chr9	26137667	26142550	1	1	2
NW_022994774.1	162607	167490	1	1	2
NW_022994813.1	283517	288400	1	1	2
NW_022994816.1	859298	864181	1	1	2
NW_022994822.1	372262	377145	1	1	2
NW_022994850.1	253713	258596	1	1	2
NW_022994865.1	2612774	2617657	1	1	2
NW_022994865.1	2657770	2662653	1	1	2
NW_022994870.1	384202	389085	1	1	2
NW_022994870.1	472730	477613	1	1	2
NW_022994893.1	59134	64017	1	1	2
NW_022994921.1	274479	279362	1	1	2
chr1	18460286	18465170	1	1	2
chr1	24086430	24091314	1	1	2
chr10	399353	404237	1	1	2
chr10	7933214	7938098	1	1	2
chr10	11052024	11056908	1	1	2
chr2	17236614	17241498	1	1	2
chr2	21174646	21179530	1	1	2
chr5	4783454	4788338	1	1	2
chr5	41096900	41101784	1	1	2
chr5	51767754	51772638	1	1	2
chr5	51803268	51808152	1	1	2
chr5	58293811	58298695	1	1	2
chr5	58837856	58842740	1	1	2
chr5	73496651	73501535	1	1	2
chr6	33539213	33544097	1	1	2
chr7	50725644	50730528	1	1	2
chr9	6972836	6977720	1	1	2
chr9	21180808	21185692	1	1	2
NW_022994837.1	655390	660274	1	1	2
NW_022994844.1	89482	94366	1	1	2
NW_022994870.1	838977	843861	1	1	2
chr10	455451	460336	1	1	2
chr10	2717604	2722489	1	1	2
chr4	34556330	34561215	1	1	2
chr5	8137548	8142433	1	1	2
NW_022994837.1	678316	683201	1	1	2
chr1	42123073	42127959	1	1	2
chr10	195290	200176	1	1	2
chr9	21948643	21953529	1	1	2
NW_022994865.1	2785941	2790827	1	1	2
chr2	9044936	9049823	1	1	2
chr2	64447357	64452244	1	1	2
chr5	8197114	8202001	1	1	2
chr6	9590422	9595309	1	1	2
chr9	31785310	31790197	1	1	2
chr5	54781981	54786869	1	1	2
chr7	38495414	38500302	1	1	2
chr2	71026292	71031181	1	1	2
chr5	11050242	11055131	1	1	2
chr1	28319678	28324568	1	1	2
chr2	12552327	12557217	1	1	2
chr5	14491633	14496523	1	1	2
chr4	2800356	2805247	1	1	2
chr4	40121483	40126374	1	1	2
chr1	21323121	21328015	1	1	2
chr2	9101593	9106490	1	1	2
chr7	43458992	43463893	1	1	2
chr1	35779142	35784091	1	1	2
chr5	7773674	7778635	1	1	2
NW_022994865.1	758136	763198	1	1	2
NW_022994900.1	146283	151379	1	1	2
chr3	44925954	44931101	1	1	2
chr10	41005249	41010472	1	1	2
chr8	36539188	36544423	1	1	2
NW_022994870.1	338963	344237	1	1	2
chr10	48073416	48078714	1	1	2
chr2	21752276	21757574	1	1	2
chr8	16938252	16943552	1	1	2
chr3	15319338	15324642	1	1	2
chr1	53685603	53690918	1	1	2
NW_022994789.1	302079	307415	1	1	2
NW_022994870.1	833694	839057	1	1	2
NW_022994778.1	97648	102740	1	1	3
chr9	4636957	4642118	1	1	3
chr7	4927740	4932975	1	1	3
NW_022994822.1	409108	414379	1	1	3
chr9	352017	357297	1	1	3
chr7	20410304	20415593	1	1	3
chr2	36887941	36893232	1	1	3
chr8	1901414	1906705	1	1	3
chr9	36159392	36164683	1	1	3
chr1	33074559	33079852	1	1	3
chr6	36583266	36588559	1	1	3
chr6	24306186	24311480	1	1	3
chr6	54913120	54918414	1	1	3
NW_022994883.1	147576	152870	1	1	3
chr2	62189670	62194965	1	1	3
chr4	23071454	23076749	1	1	3
chr8	22928283	22933578	1	1	3
chr6	42568510	42573806	1	1	3
chr8	4947233	4952529	1	1	3
chr8	25360395	25365691	1	1	3
chr6	7782015	7787313	1	1	3
chr6	24162199	24167497	1	1	3
chr8	43846519	43851817	1	1	3
chr9	24729586	24734884	1	1	3
NW_022994813.1	229203	234501	1	1	3
NW_022994857.1	223641	228939	1	1	3
chr1	34581351	34586650	1	1	3
chr4	26974704	26980003	1	1	3
chr9	36054199	36059498	1	1	3
chr1	33685116	33690416	1	1	3
chr4	17779217	17784517	1	1	3
chr7	50159684	50164984	1	1	3
chr8	54968061	54973361	1	1	3
chr9	30601929	30607229	1	1	3
chr1	33754813	33760114	1	1	3
chr10	48075405	48080706	1	1	3
chr5	46919432	46924733	1	1	3
NW_022994785.1	14140	19441	1	1	3
NW_022994813.1	201041	206342	1	1	3
NW_022994848.1	719652	724953	1	1	3
NW_022994927.1	152967	158268	1	1	3
chr5	48040766	48046068	1	1	3
chr6	49723673	49728975	1	1	3
chr8	9693371	9698673	1	1	3
chr8	10867726	10873028	1	1	3
chr8	54352909	54358211	1	1	3
chr5	35116160	35121463	1	1	3
chr8	821788	827091	1	1	3
chr8	21813506	21818809	1	1	3
chr8	27313771	27319074	1	1	3
chr2	27104047	27109351	1	1	3
chr2	41355955	41361259	1	1	3
chr2	66274377	66279681	1	1	3
chr3	47732243	47737547	1	1	3
chr4	50918161	50923465	1	1	3
chr5	17654207	17659511	1	1	3
chr8	53948031	53953335	1	1	3
chr9	26125290	26130594	1	1	3
NW_022994799.1	404361	409665	1	1	3
NW_022994816.1	246982	252286	1	1	3
NW_022994959.1	58173	63477	1	1	3
chr1	23716225	23721530	1	1	3
chr1	48297575	48302880	1	1	3
chr10	18451531	18456836	1	1	3
chr10	25859682	25864987	1	1	3
chr2	22600228	22605533	1	1	3
chr4	32071936	32077241	1	1	3
chr7	52496851	52502156	1	1	3
chr8	54047942	54053247	1	1	3
chr9	31457612	31462917	1	1	3
NW_022994778.1	84240	89545	1	1	3
NW_022994844.1	94281	99586	1	1	3
NW_022994865.1	3431084	3436389	1	1	3
chr1	20027794	20033100	1	1	3
chr2	741880	747186	1	1	3
chr2	7311264	7316570	1	1	3
chr2	64058220	64063526	1	1	3
chr3	21293262	21298568	1	1	3
chr4	8115970	8121276	1	1	3
chr4	52920739	52926045	1	1	3
chr5	49900684	49905990	1	1	3
chr5	52444411	52449717	1	1	3
chr7	11399457	11404763	1	1	3
chr8	43950769	43956075	1	1	3
chr9	25991429	25996735	1	1	3
NW_022994813.1	235810	241116	1	1	3
NW_022994820.1	307682	312988	1	1	3
chr1	9194472	9199779	1	1	3
chr2	5260596	5265903	1	1	3
chr2	27329272	27334579	1	1	3
chr2	37208279	37213586	1	1	3
chr2	67023048	67028355	1	1	3
chr4	11149128	11154435	1	1	3
chr4	23069235	23074542	1	1	3
chr6	26719917	26725224	1	1	3
chr7	23520152	23525459	1	1	3
chr8	35202171	35207478	1	1	3
chr8	39769352	39774659	1	1	3
chr9	1040493	1045800	1	1	3
NW_022994863.1	339403	344710	1	1	3
NW_022994881.1	510378	515685	1	1	3
chr1	36327317	36332625	1	1	3
chr1	41392428	41397736	1	1	3
chr1	42120846	42126154	1	1	3
chr10	133140	138448	1	1	3
chr10	7596849	7602157	1	1	3
chr10	11111123	11116431	1	1	3
chr10	30643307	30648615	1	1	3
chr2	14607245	14612553	1	1	3
chr2	14617114	14622422	1	1	3
chr2	18380913	18386221	1	1	3
chr2	27331283	27336591	1	1	3
chr2	33841975	33847283	1	1	3
chr2	41320072	41325380	1	1	3
chr2	57129474	57134782	1	1	3
chr2	71500499	71505807	1	1	3
chr3	4920254	4925562	1	1	3
chr3	21748834	21754142	1	1	3
chr3	24505084	24510392	1	1	3
chr4	18117361	18122669	1	1	3
chr5	8150926	8156234	1	1	3
chr5	8153089	8158397	1	1	3
chr5	14427556	14432864	1	1	3
chr5	36334055	36339363	1	1	3
chr5	39352539	39357847	1	1	3
chr5	39586761	39592069	1	1	3
chr5	69896049	69901357	1	1	3
chr6	21788957	21794265	1	1	3
chr7	61275159	61280467	1	1	3
chr8	21810371	21815679	1	1	3
chr8	39761429	39766737	1	1	3
chr8	42864614	42869922	1	1	3
chr9	18746371	18751679	1	1	3
chr9	24586074	24591382	1	1	3
chr9	24849059	24854367	1	1	3
chr9	26510212	26515520	1	1	3
NW_022994778.1	447869	453177	1	1	3
NW_022994842.1	242922	248230	1	1	3
NW_022994842.1	245845	251153	1	1	3
NW_022994865.1	3816053	3821361	1	1	3
chr1	2343498	2348807	1	1	3
chr1	9660294	9665603	1	1	3
chr1	35783321	35788630	1	1	3
chr1	35793432	35798741	1	1	3
chr1	37938833	37944142	1	1	3
chr1	43400600	43405909	1	1	3
chr1	44800242	44805551	1	1	3
chr10	15404230	15409539	1	1	3
chr10	21361901	21367210	1	1	3
chr10	30918118	30923427	1	1	3
chr10	33837284	33842593	1	1	3
chr10	38510371	38515680	1	1	3
chr10	39742597	39747906	1	1	3
chr10	40687464	40692773	1	1	3
chr10	48332150	48337459	1	1	3
chr2	297063	302372	1	1	3
chr2	739745	745054	1	1	3
chr2	8972239	8977548	1	1	3
chr2	9346914	9352223	1	1	3
chr2	27327100	27332409	1	1	3
chr2	37314534	37319843	1	1	3
chr2	37701425	37706734	1	1	3
chr2	41323865	41329174	1	1	3
chr2	45756267	45761576	1	1	3
chr2	68629889	68635198	1	1	3
chr2	68655661	68660970	1	1	3
chr2	68721362	68726671	1	1	3
chr3	12908722	12914031	1	1	3
chr3	13828386	13833695	1	1	3
chr3	53933306	53938615	1	1	3
chr4	5206511	5211820	1	1	3
chr4	17774836	17780145	1	1	3
chr4	18262860	18268169	1	1	3
chr4	20777279	20782588	1	1	3
chr4	23907713	23913022	1	1	3
chr4	42858778	42864087	1	1	3
chr4	48680034	48685343	1	1	3
chr4	48975234	48980543	1	1	3
chr4	52896627	52901936	1	1	3
chr4	52900613	52905922	1	1	3
chr4	52908696	52914005	1	1	3
chr5	2112369	2117678	1	1	3
chr5	14382481	14387790	1	1	3
chr5	23535273	23540582	1	1	3
chr5	31443578	31448887	1	1	3
chr5	31611700	31617009	1	1	3
chr5	32215010	32220319	1	1	3
chr5	33455435	33460744	1	1	3
chr5	51815047	51820356	1	1	3
chr5	58845998	58851307	1	1	3
chr5	73104408	73109717	1	1	3
chr6	29794240	29799549	1	1	3
chr6	39451953	39457262	1	1	3
chr6	50217585	50222894	1	1	3
chr6	56939051	56944360	1	1	3
chr7	19440462	19445771	1	1	3
chr7	32023541	32028850	1	1	3
chr7	42280196	42285505	1	1	3
chr8	9474900	9480209	1	1	3
chr8	11972576	11977885	1	1	3
chr8	19967894	19973203	1	1	3
chr8	36644318	36649627	1	1	3
chr8	56923043	56928352	1	1	3
chr8	57664643	57669952	1	1	3
chr9	8004296	8009605	1	1	3
chr9	24775602	24780911	1	1	3
chr9	35839846	35845155	1	1	3
NW_022994784.1	437236	442545	1	1	3
NW_022994789.1	248263	253572	1	1	3
NW_022994813.1	222964	228273	1	1	3
NW_022994882.1	20547	25856	1	1	3
NW_022994882.1	30133	35442	1	1	3
chr1	4617140	4622450	1	1	3
chr1	6179196	6184506	1	1	3
chr1	8965600	8970910	1	1	3
chr1	13717741	13723051	1	1	3
chr1	20425236	20430546	1	1	3
chr1	33093329	33098639	1	1	3
chr1	35781074	35786384	1	1	3
chr1	39068878	39074188	1	1	3
chr10	135816	141126	1	1	3
chr10	172942	178252	1	1	3
chr10	6649757	6655067	1	1	3
chr10	7640352	7645662	1	1	3
chr10	11412517	11417827	1	1	3
chr10	15028865	15034175	1	1	3
chr10	37852926	37858236	1	1	3
chr10	47248525	47253835	1	1	3
chr2	292748	298058	1	1	3
chr2	1277376	1282686	1	1	3
chr2	3306396	3311706	1	1	3
chr2	5263218	5268528	1	1	3
chr2	12278928	12284238	1	1	3
chr2	14605313	14610623	1	1	3
chr2	14612885	14618195	1	1	3
chr2	14615113	14620423	1	1	3
chr2	18777427	18782737	1	1	3
chr2	22143639	22148949	1	1	3
chr2	38881234	38886544	1	1	3
chr2	64339519	64344829	1	1	3
chr2	66445821	66451131	1	1	3
chr3	21289227	21294537	1	1	3
chr3	21300320	21305630	1	1	3
chr3	38810178	38815488	1	1	3
chr3	43787712	43793022	1	1	3
chr3	51367832	51373142	1	1	3
chr3	53922829	53928139	1	1	3
chr4	18723846	18729156	1	1	3
chr4	18771895	18777205	1	1	3
chr4	21931636	21936946	1	1	3
chr4	39028686	39033996	1	1	3
chr4	41156279	41161589	1	1	3
chr4	47530320	47535630	1	1	3
chr5	1233310	1238620	1	1	3
chr5	17409852	17415162	1	1	3
chr5	25274688	25279998	1	1	3
chr5	30901222	30906532	1	1	3
chr5	30911325	30916635	1	1	3
chr5	32552047	32557357	1	1	3
chr5	37255135	37260445	1	1	3
chr5	51771962	51777272	1	1	3
chr5	51778349	51783659	1	1	3
chr5	52040336	52045646	1	1	3
chr5	61488062	61493372	1	1	3
chr5	69368817	69374127	1	1	3
chr5	72690990	72696300	1	1	3
chr6	15598867	15604177	1	1	3
chr6	16543919	16549229	1	1	3
chr6	18641152	18646462	1	1	3
chr6	18809056	18814366	1	1	3
chr6	39446672	39451982	1	1	3
chr6	46552646	46557956	1	1	3
chr6	53616838	53622148	1	1	3
chr7	4100908	4106218	1	1	3
chr7	19050220	19055530	1	1	3
chr7	24364456	24369766	1	1	3
chr7	50162696	50168006	1	1	3
chr7	55509360	55514670	1	1	3
chr7	58197494	58202804	1	1	3
chr8	1835002	1840312	1	1	3
chr8	15819163	15824473	1	1	3
chr8	21815518	21820828	1	1	3
chr8	23760132	23765442	1	1	3
chr8	42483338	42488648	1	1	3
chr8	51253040	51258350	1	1	3
chr9	15113959	15119269	1	1	3
chr9	24873741	24879051	1	1	3
chr9	36863316	36868626	1	1	3
NW_022994778.1	99589	104899	1	1	3
NW_022994784.1	944109	949419	1	1	3
NW_022994800.1	53866	59176	1	1	3
NW_022994813.1	213652	218962	1	1	3
NW_022994831.1	368163	373473	1	1	3
NW_022994838.1	440095	445405	1	1	3
NW_022994856.1	146511	151821	1	1	3
NW_022994856.1	150207	155517	1	1	3
NW_022994870.1	525985	531295	1	1	3
NW_022994870.1	799374	804684	1	1	3
NW_022994870.1	811916	817226	1	1	3
NW_022994907.1	10150	15460	1	1	3
chr1	19865222	19870533	1	1	3
chr1	24703885	24709196	1	1	3
chr10	8183281	8188592	1	1	3
chr10	11123964	11129275	1	1	3
chr10	19162719	19168030	1	1	3
chr2	8968921	8974232	1	1	3
chr2	9137792	9143103	1	1	3
chr2	9857691	9863002	1	1	3
chr2	14280675	14285986	1	1	3
chr2	31020647	31025958	1	1	3
chr2	40458706	40464017	1	1	3
chr2	60919450	60924761	1	1	3
chr3	34776098	34781409	1	1	3
chr4	398415	403726	1	1	3
chr5	4698067	4703378	1	1	3
chr5	5415124	5420435	1	1	3
chr5	10875092	10880403	1	1	3
chr5	17483533	17488844	1	1	3
chr5	30719445	30724756	1	1	3
chr5	31446204	31451515	1	1	3
chr5	49903048	49908359	1	1	3
chr5	51243198	51248509	1	1	3
chr5	58880568	58885879	1	1	3
chr5	66237371	66242682	1	1	3
chr5	70573328	70578639	1	1	3
chr6	42965175	42970486	1	1	3
chr6	56675393	56680704	1	1	3
chr7	50164888	50170199	1	1	3
chr7	50953319	50958630	1	1	3
chr7	55944755	55950066	1	1	3
chr8	12671509	12676820	1	1	3
chr8	41051076	41056387	1	1	3
chr9	30301500	30306811	1	1	3
NW_022994774.1	136858	142169	1	1	3
NW_022994792.1	45312	50623	1	1	3
NW_022994799.1	176675	181986	1	1	3
NW_022994831.1	371023	376334	1	1	3
NW_022994870.1	483895	489206	1	1	3
NW_022994888.1	57358	62669	1	1	3
chr1	13715427	13720739	1	1	3
chr1	36575151	36580463	1	1	3
chr2	59748994	59754306	1	1	3
chr4	32285242	32290554	1	1	3
chr5	4794076	4799388	1	1	3
chr5	16950674	16955986	1	1	3
chr5	52209278	52214590	1	1	3
chr6	56116119	56121431	1	1	3
chr7	20574811	20580123	1	1	3
chr7	38517083	38522395	1	1	3
chr8	43055928	43061240	1	1	3
chr8	57666861	57672173	1	1	3
NW_022994802.1	29616	34928	1	1	3
NW_022994831.1	372915	378227	1	1	3
NW_022994843.1	130096	135408	1	1	3
NW_022994869.1	140727	146039	1	1	3
NW_022994870.1	805076	810388	1	1	3
chr2	14263681	14268994	1	1	3
chr2	22141262	22146575	1	1	3
chr3	45105631	45110944	1	1	3
chr4	268025	273338	1	1	3
chr6	10860317	10865630	1	1	3
chr7	24744464	24749777	1	1	3
chr7	39181215	39186528	1	1	3
chr7	50815867	50821180	1	1	3
chr8	56931181	56936494	1	1	3
chr9	579135	584448	1	1	3
chr9	14135976	14141289	1	1	3
chr1	6925553	6930867	1	1	3
chr1	36323166	36328480	1	1	3
chr1	46080012	46085326	1	1	3
chr2	21767812	21773126	1	1	3
chr4	34623649	34628963	1	1	3
chr5	17705162	17710476	1	1	3
chr5	47736793	47742107	1	1	3
chr5	72808053	72813367	1	1	3
NW_022994778.1	510310	515624	1	1	3
NW_022994784.1	444831	450145	1	1	3
chr10	217985	223300	1	1	3
chr3	4358832	4364147	1	1	3
chr3	43239087	43244402	1	1	3
chr8	22204019	22209334	1	1	3
chr1	23339290	23344606	1	1	3
chr2	49401077	49406393	1	1	3
chr3	48065676	48070992	1	1	3
chr4	2632228	2637544	1	1	3
chr4	16893173	16898489	1	1	3
chr5	32212605	32217921	1	1	3
chr8	36537207	36542523	1	1	3
chr9	26131072	26136388	1	1	3
NW_022994774.1	290276	295592	1	1	3
chr1	24127471	24132788	1	1	3
chr10	53460486	53465803	1	1	3
chr2	3374436	3379753	1	1	3
chr2	12561816	12567133	1	1	3
chr3	11043003	11048320	1	1	3
chr3	58172480	58177797	1	1	3
chr6	12109194	12114511	1	1	3
chr6	28908534	28913851	1	1	3
chr7	50895166	50900483	1	1	3
chr7	61272962	61278279	1	1	3
chr9	15121770	15127087	1	1	3
chr10	198840	204158	1	1	3
chr10	18388446	18393764	1	1	3
chr2	17148697	17154015	1	1	3
chr2	38949726	38955044	1	1	3
chr2	40421240	40426558	1	1	3
chr5	8211223	8216541	1	1	3
chr5	8226671	8231989	1	1	3
chr5	31452595	31457913	1	1	3
chr5	35114029	35119347	1	1	3
chr5	58901528	58906846	1	1	3
chr5	58915570	58920888	1	1	3
chr6	42963227	42968545	1	1	3
chr7	50807522	50812840	1	1	3
chr7	51031646	51036964	1	1	3
chr7	55980943	55986261	1	1	3
chr9	3905231	3910549	1	1	3
chr9	15283650	15288968	1	1	3
chr9	18749045	18754363	1	1	3
NW_022994813.1	239406	244724	1	1	3
NW_022994816.1	957255	962573	1	1	3
NW_022994841.1	289207	294525	1	1	3
chr1	50118612	50123931	1	1	3
chr10	10520501	10525820	1	1	3
chr10	24153413	24158732	1	1	3
chr10	24840531	24845850	1	1	3
chr10	44888326	44893645	1	1	3
chr2	8300504	8305823	1	1	3
chr2	10169437	10174756	1	1	3
chr2	11609562	11614881	1	1	3
chr2	13521578	13526897	1	1	3
chr2	16420770	16426089	1	1	3
chr2	36526426	36531745	1	1	3
chr2	37330161	37335480	1	1	3
chr2	41254374	41259693	1	1	3
chr2	49398318	49403637	1	1	3
chr2	56082688	56088007	1	1	3
chr2	68129823	68135142	1	1	3
chr3	2077889	2083208	1	1	3
chr3	21291243	21296562	1	1	3
chr3	33911686	33917005	1	1	3
chr4	13470686	13476005	1	1	3
chr4	23904537	23909856	1	1	3
chr4	31162203	31167522	1	1	3
chr5	17686771	17692090	1	1	3
chr5	32848931	32854250	1	1	3
chr5	66222162	66227481	1	1	3
chr5	72880859	72886178	1	1	3
chr5	72973328	72978647	1	1	3
chr6	19067711	19073030	1	1	3
chr8	4472749	4478068	1	1	3
chr8	20447732	20453051	1	1	3
chr9	265311	270630	1	1	3
chr9	7999480	8004799	1	1	3
chr9	14870754	14876073	1	1	3
NW_022994778.1	86527	91846	1	1	3
NW_022994822.1	469991	475310	1	1	3
NW_022994895.1	83436	88755	1	1	3
NW_022994895.1	162563	167882	1	1	3
NW_022994986.1	125565	130884	1	1	3
chr1	13056886	13062206	1	1	3
chr1	16067307	16072627	1	1	3
chr1	24000019	24005339	1	1	3
chr1	54972666	54977986	1	1	3
chr10	25869953	25875273	1	1	3
chr10	44891210	44896530	1	1	3
chr2	10026342	10031662	1	1	3
chr2	12566834	12572154	1	1	3
chr2	15033807	15039127	1	1	3
chr2	33844078	33849398	1	1	3
chr2	48701569	48706889	1	1	3
chr2	57343782	57349102	1	1	3
chr3	6268917	6274237	1	1	3
chr3	8238229	8243549	1	1	3
chr3	21369857	21375177	1	1	3
chr3	35315613	35320933	1	1	3
chr3	53663618	53668938	1	1	3
chr3	54255605	54260925	1	1	3
chr4	2498986	2504306	1	1	3
chr4	2526251	2531571	1	1	3
chr4	32354814	32360134	1	1	3
chr5	14493491	14498811	1	1	3
chr5	25265028	25270348	1	1	3
chr5	25266989	25272309	1	1	3
chr5	30714825	30720145	1	1	3
chr5	31448356	31453676	1	1	3
chr5	44767845	44773165	1	1	3
chr5	71123608	71128928	1	1	3
chr5	73461629	73466949	1	1	3
chr6	953378	958698	1	1	3
chr6	28906372	28911692	1	1	3
chr6	33992115	33997435	1	1	3
chr6	48484209	48489529	1	1	3
chr7	38519232	38524552	1	1	3
chr7	42055082	42060402	1	1	3
chr7	53192858	53198178	1	1	3
chr8	23211677	23216997	1	1	3
chr8	36632368	36637688	1	1	3
chr8	57662341	57667661	1	1	3
chr9	8981946	8987266	1	1	3
NW_022994778.1	449760	455080	1	1	3
NW_022994794.1	399012	404332	1	1	3
NW_022994813.1	209894	215214	1	1	3
NW_022994813.1	485448	490768	1	1	3
NW_022994816.1	902901	908221	1	1	3
NW_022994816.1	905038	910358	1	1	3
NW_022994816.1	911032	916352	1	1	3
NW_022994816.1	926577	931897	1	1	3
NW_022994836.1	364949	370269	1	1	3
NW_022994865.1	3837256	3842576	1	1	3
NW_022994900.1	81486	86806	1	1	3
NW_022994948.1	348493	353813	1	1	3
chr1	34611125	34616446	1	1	3
chr10	131198	136519	1	1	3
chr2	9068840	9074161	1	1	3
chr2	14621778	14627099	1	1	3
chr2	14625479	14630800	1	1	3
chr2	40156983	40162304	1	1	3
chr3	10563853	10569174	1	1	3
chr3	43794803	43800124	1	1	3
chr4	17784422	17789743	1	1	3
chr5	3413084	3418405	1	1	3
chr5	4789369	4794690	1	1	3
chr5	54276233	54281554	1	1	3
chr7	50880065	50885386	1	1	3
chr7	58543021	58548342	1	1	3
chr8	23213697	23219018	1	1	3
chr9	2825634	2830955	1	1	3
chr9	36712496	36717817	1	1	3
NW_022994824.1	40263	45584	1	1	3
NW_022994968.1	52978	58299	1	1	3
chr2	57634513	57639835	1	1	3
chr5	58878003	58883325	1	1	3
NW_022994774.1	671891	677213	1	1	3
NW_022994840.1	154404	159726	1	1	3
chr1	21213087	21218410	1	1	3
chr3	44927750	44933073	1	1	3
NW_022994789.1	619854	625177	1	1	3
chr6	44361089	44366413	1	1	3
chr6	59579233	59584557	1	1	3
chr7	19014012	19019336	1	1	3
chr9	31783062	31788386	1	1	3
chr10	26067494	26072819	1	1	3
chr10	30780195	30785520	1	1	3
chr2	34176554	34181879	1	1	3
chr6	7241039	7246364	1	1	3
NW_022994895.1	160666	165991	1	1	3
chr3	53931049	53936375	1	1	3
NW_022994856.1	73634	78960	1	1	3
NW_022994865.1	1617927	1623254	1	1	3
chr6	24915364	24920692	1	1	3
chr10	25872033	25877362	1	1	3
chr5	54773517	54778847	1	1	3
chr2	46110515	46115865	1	1	3
chr5	61485781	61491201	1	1	3
chr5	32227070	32232519	1	1	3
chr5	54768792	54774295	1	1	3
chr5	64756613	64762344	1	1	3
chr9	14885753	14891504	1	1	3
chr7	50859240	50865044	1	1	3
chr2	36963023	36969283	1	1	3
chr10	43287981	43293531	1	1	4
chr2	2303523	2309190	1	1	4
chr5	30840394	30846071	1	1	4
chr10	32212646	32218334	1	1	4
chr3	29200753	29206442	1	1	4
NW_022994815.1	77815	83515	1	1	4
NW_022994788.1	59127	64837	1	1	4
chr5	34401257	34406973	1	1	4
NW_022994778.1	90839	96566	1	1	4
chr1	1692771	1698502	1	1	4
chr6	56640496	56646232	1	1	4
chr7	39167868	39173604	1	1	4
chr10	33834633	33840370	1	1	4
NW_022994844.1	123099	128837	1	1	4
NW_022994813.1	487634	493373	1	1	4
chr6	26172696	26178436	1	1	4
chr9	15116454	15122194	1	1	4
NW_022994774.1	159459	165199	1	1	4
chr4	2481108	2486849	1	1	4
chr4	16895055	16900796	1	1	4
chr4	26985762	26991503	1	1	4
chr5	21650627	21656368	1	1	4
chr5	72813872	72819613	1	1	4
chr6	19200974	19206715	1	1	4
chr6	56667388	56673129	1	1	4
chr8	11863276	11869017	1	1	4
chr2	2367212	2372954	1	1	4
chr3	57644151	57649894	1	1	4
chr6	26166177	26171920	1	1	4
NW_022994813.1	195039	200782	1	1	4
NW_022994813.1	226456	232199	1	1	4
NW_022994816.1	922072	927815	1	1	4
chr10	4373041	4378785	1	1	4
chr10	38911877	38917621	1	1	4
chr10	43279251	43284995	1	1	4
chr3	21376303	21382047	1	1	4
chr4	52904600	52910344	1	1	4
chr4	52912683	52918427	1	1	4
chr5	4791353	4797097	1	1	4
chr5	51816912	51822656	1	1	4
chr5	61481871	61487615	1	1	4
chr6	18345756	18351500	1	1	4
chr8	21800918	21806662	1	1	4
chr9	268864	274608	1	1	4
NW_022994778.1	102963	108707	1	1	4
NW_022994870.1	816372	822116	1	1	4
chr1	9657670	9663415	1	1	4
chr1	24140855	24146600	1	1	4
chr1	27840683	27846428	1	1	4
chr1	49142261	49148006	1	1	4
chr10	32258901	32264646	1	1	4
chr10	33610424	33616169	1	1	4
chr10	33656523	33662268	1	1	4
chr10	43290363	43296108	1	1	4
chr10	54477418	54483163	1	1	4
chr2	9675299	9681044	1	1	4
chr3	46758815	46764560	1	1	4
chr4	18109894	18115639	1	1	4
chr4	18777933	18783678	1	1	4
chr4	52916779	52922524	1	1	4
chr5	33716805	33722550	1	1	4
chr5	48059894	48065639	1	1	4
chr5	57674994	57680739	1	1	4
chr5	73493241	73498986	1	1	4
chr7	25126315	25132060	1	1	4
chr7	47662783	47668528	1	1	4
chr7	58195055	58200800	1	1	4
chr9	349686	355431	1	1	4
NW_022994799.1	656729	662474	1	1	4
chr1	6343173	6348919	1	1	4
chr2	744099	749845	1	1	4
chr2	6243087	6248833	1	1	4
chr2	29996647	30002393	1	1	4
chr2	44933255	44939001	1	1	4
chr2	59820718	59826464	1	1	4
chr2	64721285	64727031	1	1	4
chr2	71480705	71486451	1	1	4
chr3	21297492	21303238	1	1	4
chr3	45149887	45155633	1	1	4
chr4	53112939	53118685	1	1	4
chr5	32235139	32240885	1	1	4
chr7	154316	160062	1	1	4
chr7	20572359	20578105	1	1	4
chr8	18513755	18519501	1	1	4
NW_022994837.1	351645	357391	1	1	4
chr1	923463	929210	1	1	4
chr1	20422496	20428243	1	1	4
chr1	24080040	24085787	1	1	4
chr10	32600392	32606139	1	1	4
chr2	37327418	37333165	1	1	4
chr2	38883526	38889273	1	1	4
chr2	57636477	57642224	1	1	4
chr3	43796841	43802588	1	1	4
chr5	7813940	7819687	1	1	4
chr5	8160664	8166411	1	1	4
chr5	10930682	10936429	1	1	4
chr5	23571183	23576930	1	1	4
chr5	28831940	28837687	1	1	4
chr5	30835614	30841361	1	1	4
chr6	49215682	49221429	1	1	4
chr7	8727646	8733393	1	1	4
NW_022994841.1	74282	80029	1	1	4
chr1	9348876	9354624	1	1	4
chr2	56217194	56222942	1	1	4
chr2	71496545	71502293	1	1	4
chr5	16955407	16961155	1	1	4
chr7	25733729	25739477	1	1	4
chr8	21798592	21804340	1	1	4
NW_022994813.1	285324	291072	1	1	4
chr4	18780324	18786073	1	1	4
chr4	52944994	52950743	1	1	4
chr5	47739023	47744772	1	1	4
chr1	28321204	28326954	1	1	4
chr4	18278790	18284540	1	1	4
chr6	26978288	26984038	1	1	4
chr8	50144262	50150012	1	1	4
NW_022994774.1	140595	146345	1	1	4
chr5	32867285	32873036	1	1	4
chr5	60476338	60482089	1	1	4
chr6	35863411	35869162	1	1	4
chr8	21765394	21771145	1	1	4
chr9	23649124	23654875	1	1	4
chr10	128797	134549	1	1	4
chr10	21888555	21894307	1	1	4
chr2	13860844	13866596	1	1	4
chr6	16094856	16100608	1	1	4
NW_022994799.1	607507	613259	1	1	4
NW_022994848.1	228319	234071	1	1	4
chr5	72670352	72676105	1	1	4
NW_022994778.1	70897	76650	1	1	4
chr1	24125038	24130792	1	1	4
chr5	17423742	17429496	1	1	4
chr8	32298570	32304324	1	1	4
chr1	18461787	18467542	1	1	4
chr1	34606224	34611979	1	1	4
chr10	18337546	18343301	1	1	4
chr10	18481953	18487708	1	1	4
chr2	71494141	71499896	1	1	4
chr5	25269221	25274976	1	1	4
chr5	30828741	30834496	1	1	4
chr9	14876870	14882625	1	1	4
chr9	20067109	20072864	1	1	4
chr10	7619358	7625114	1	1	4
chr5	8156048	8161804	1	1	4
chr5	13730082	13735838	1	1	4
chr6	56646359	56652115	1	1	4
chr7	49358019	49363775	1	1	4
NW_022994857.1	226393	232149	1	1	4
NW_022994857.1	231761	237517	1	1	4
chr10	12119106	12124863	1	1	4
chr10	15406151	15411908	1	1	4
chr2	41390144	41395901	1	1	4
chr3	29198364	29204121	1	1	4
chr5	17419902	17425659	1	1	4
chr5	17697170	17702927	1	1	4
chr5	36336746	36342503	1	1	4
chr8	56933876	56939633	1	1	4
NW_022994869.1	137064	142821	1	1	4
NW_022994895.1	158338	164095	1	1	4
chr1	6909459	6915217	1	1	4
chr2	26100386	26106144	1	1	4
chr2	40428801	40434559	1	1	4
chr4	24718343	24724101	1	1	4
chr5	17415261	17421019	1	1	4
chr5	58874467	58880225	1	1	4
NW_022994850.1	250927	256687	1	1	4
chr10	25862744	25868505	1	1	4
chr3	43778878	43784640	1	1	4
chr8	54884180	54889942	1	1	4
NW_022994870.1	836376	842138	1	1	4
chr5	69879847	69885610	1	1	4
NW_022994813.1	192430	198193	1	1	4
chr1	11339820	11345589	1	1	4
chr6	50652253	50658026	1	1	4
chr4	26876050	26881830	1	1	4
chr2	37688538	37694420	1	1	4
chr6	5753123	5759039	1	1	4
chr3	26139391	26145322	1	1	4
chr2	40726665	40732612	1	1	4
chr10	11115647	11121664	1	1	4
chr5	51764685	51770706	1	1	4
chr2	57001265	57007359	1	1	4
chr7	54851059	54857164	1	1	4
chr10	25825935	25832053	1	1	4
chr5	8139924	8146045	1	1	4
chr10	40541297	40547420	1	1	4
chr7	34221500	34227671	1	1	4
chr4	37379004	37385208	1	1	4
chr2	39199395	39205606	1	1	4
chr5	72701590	72707809	1	1	4
chr1	13843029	13849006	1	1	5
chr4	42860885	42866867	1	1	5
chr1	867876	873861	1	1	5
chr8	33271322	33277309	1	1	5
chr5	26003615	26009606	1	1	5
chr8	21818009	21824003	1	1	5
chr2	33845967	33851963	1	1	5
chr2	40424789	40430797	1	1	5
chr2	11604361	11610383	1	1	5
chr2	65114306	65120339	1	1	5
chr3	52984283	52990317	1	1	5
chr3	56070384	56076418	1	1	5
chr4	230408	236509	1	1	5
chr9	36720814	36726918	1	1	5
chr9	36206624	36212731	1	1	5
chr9	7447592	7453765	1	1	5
chr2	14282898	14289072	1	1	5
chr2	55441175	55447349	1	1	5
chr2	60255802	60261976	1	1	5
chr5	25271564	25277738	1	1	5
chr7	50734181	50740355	1	1	5
NW_022994839.1	378667	384842	1	1	5
chr8	21804940	21811118	1	1	5
chr5	35540236	35546415	1	1	5
NW_022994889.1	113390	119569	1	1	5
chr1	46090816	46096996	1	1	5
chr1	35797481	35803662	1	1	5
chr8	17286539	17292720	1	1	5
chr4	18112709	18118891	1	1	5
chr9	687239	693421	1	1	5
chr5	72888492	72894675	1	1	5
chr9	2822461	2828644	1	1	5
chr10	43276383	43282567	1	1	5
chr4	9222574	9228758	1	1	5
chr9	31012411	31018595	1	1	5
NW_022994882.1	74279	80463	1	1	5
chr5	52000169	52006354	1	1	5
chr5	12632517	12638703	1	1	5
chr7	15735288	15741477	1	1	5
chr1	35801750	35807940	1	1	5
chr1	155746	161937	1	1	5
chr2	41292331	41298524	1	1	5
NW_022994844.1	91221	97414	1	1	5
NW_022994865.1	3440490	3446683	1	1	5
chr4	52947687	52953882	1	1	5
NW_022994813.1	77970	84170	1	1	5
NW_022994840.1	110868	117081	1	1	5
NW_022994870.1	792876	799346	1	1	5
NW_022994784.1	441604	448176	1	1	5
NW_022994784.1	447198	453770	1	1	5
chr4	109685	116343	1	1	5
chr2	8959709	8966137	1	1	6
chr2	14609599	14616028	1	1	6
chr4	18782995	18789572	1	1	6
chr5	32844681	32851288	1	1	6
chr3	10560622	10567238	1	1	6
NW_022994813.1	203408	210026	1	1	6
chr2	7477310	7483929	1	1	6
[truncated: 1,427 more rows]

## Sheet: CgiSat03
Placement	Position start	Position end	Box 4	Box 5	Number of monomers in an extraction
chr1	24763836	24768263	1	1	1
chr7	50524316	50528743	1	1	1
chr8	58044819	58049246	1	1	1
chr1	24762210	24766638	1	1	1
chr5	51865004	51869433	1	1	1
chr5	70868763	70873192	1	1	1
chr7	36815842	36820271	1	1	1
chr4	142186	146616	1	1	1
chr8	35241738	35246168	1	1	1
NW_022994816.1	781670	786100	1	1	1
NW_022994816.1	792058	796488	1	1	1
NW_022994816.1	798163	802593	1	1	1
NW_022994816.1	801660	806090	1	1	1
NW_022994816.1	804543	808973	1	1	1
NW_022994816.1	808039	812469	1	1	1
NW_022994816.1	811550	815980	1	1	1
NW_022994816.1	815049	819479	1	1	1
chr8	34287186	34291617	1	1	1
NW_022994813.1	580443	584874	1	1	1
chr10	11042045	11046478	1	1	1
chr4	36798463	36802896	1	1	1
chr8	12952135	12956568	1	1	1
chr8	52577736	52582169	1	1	1
chr9	4034855	4039288	1	1	1
chr1	43326787	43331221	1	1	1
chr10	11085697	11090131	1	1	1
chr2	21284368	21288802	1	1	1
chr5	26968208	26972642	1	1	1
chr5	59133773	59138207	1	1	1
chr8	32281854	32286288	1	1	1
chr1	10658704	10663139	1	1	1
chr10	40540100	40544535	1	1	1
chr2	12450302	12454737	1	1	1
chr2	28323305	28327740	1	1	1
chr4	5238195	5242630	1	1	1
chr5	16970893	16975328	1	1	1
chr5	17721030	17725465	1	1	1
chr6	32400655	32405090	1	1	1
chr8	12950835	12955270	1	1	1
NW_022994789.1	9656	14091	1	1	1
NW_022994865.1	3808624	3813059	1	1	1
NW_022994870.1	489502	493937	1	1	1
chr1	9661990	9666426	1	1	1
chr1	31359658	31364094	1	1	1
chr1	38249140	38253576	1	1	1
chr1	38253481	38257917	1	1	1
chr1	43325783	43330219	1	1	1
chr10	18484893	18489329	1	1	1
chr10	18486293	18490729	1	1	1
chr10	18487625	18492061	1	1	1
chr10	48476016	48480452	1	1	1
chr10	48618471	48622907	1	1	1
chr2	13723261	13727697	1	1	1
chr2	18398734	18403170	1	1	1
chr2	18735865	18740301	1	1	1
chr2	38888671	38893107	1	1	1
chr2	38946065	38950501	1	1	1
chr2	44425478	44429914	1	1	1
chr2	48121862	48126298	1	1	1
chr2	48126054	48130490	1	1	1
chr2	55166792	55171228	1	1	1
chr2	55559023	55563459	1	1	1
chr2	68132098	68136534	1	1	1
chr3	1620337	1624773	1	1	1
chr3	20402769	20407205	1	1	1
chr3	20475653	20480089	1	1	1
chr3	26608283	26612719	1	1	1
chr3	40665853	40670289	1	1	1
chr3	41837000	41841436	1	1	1
chr4	103657	108093	1	1	1
chr4	121751	126187	1	1	1
chr4	140931	145367	1	1	1
chr4	5245568	5250004	1	1	1
chr4	29829914	29834350	1	1	1
chr5	30907353	30911789	1	1	1
chr5	30917457	30921893	1	1	1
chr5	35542927	35547363	1	1	1
chr5	55882042	55886478	1	1	1
chr5	60762787	60767223	1	1	1
chr5	70820995	70825431	1	1	1
chr5	70942515	70946951	1	1	1
chr5	70952797	70957233	1	1	1
chr6	11407	15843	1	1	1
chr6	1349661	1354097	1	1	1
chr6	21614965	21619401	1	1	1
chr6	26182713	26187149	1	1	1
chr6	32391057	32395493	1	1	1
chr6	54152415	54156851	1	1	1
chr7	15743853	15748289	1	1	1
chr7	18181746	18186182	1	1	1
chr7	34860625	34865061	1	1	1
chr7	49676405	49680841	1	1	1
chr8	4949614	4954050	1	1	1
chr8	20845344	20849780	1	1	1
chr8	32283271	32287707	1	1	1
chr8	54227196	54231632	1	1	1
chr9	2768221	2772657	1	1	1
chr9	2772471	2776907	1	1	1
chr9	20822824	20827260	1	1	1
NW_022994774.1	734775	739211	1	1	1
NW_022994774.1	736182	740618	1	1	1
NW_022994821.1	394607	399043	1	1	1
NW_022994844.1	512058	516494	1	1	1
NW_022994844.1	596372	600808	1	1	1
NW_022994855.1	148528	152964	1	1	1
NW_022994863.1	771049	775485	1	1	1
NW_022994865.1	3814079	3818515	1	1	1
NW_022994870.1	480012	484448	1	1	1
NW_022994870.1	858073	862509	1	1	1
NW_022994886.1	644042	648478	1	1	1
NW_022994966.1	67094	71530	1	1	1
chr10	11076906	11081343	1	1	1
chr4	52956577	52961014	1	1	1
chr8	16104439	16108876	1	1	1
chr8	41053301	41057738	1	1	1
chr9	8031991	8036428	1	1	1
NW_022994774.1	142901	147338	1	1	1
NW_022994789.1	244695	249132	1	1	1
chr10	25168201	25172639	1	1	1
chr2	39430197	39434635	1	1	1
chr5	69299952	69304390	1	1	1
chr7	39522728	39527166	1	1	1
chr8	42482161	42486599	1	1	1
chr6	40399026	40403465	1	1	1
chr8	37807349	37811788	1	1	1
chr2	9146434	9150874	1	1	1
chr2	9367530	9371970	1	1	1
chr2	38948729	38953169	1	1	1
chr4	1355526	1359966	1	1	1
chr5	3858269	3862709	1	1	1
chr5	13887148	13891588	1	1	1
chr5	72961193	72965633	1	1	1
chr7	16674372	16678812	1	1	1
chr8	19567535	19571975	1	1	1
NW_022994820.1	411329	415769	1	1	1
NW_022994948.1	821675	826115	1	1	1
chr1	24500439	24504880	1	1	1
chr10	18340260	18344701	1	1	1
chr2	347697	352138	1	1	1
chr2	9342653	9347094	1	1	1
chr2	18375116	18379557	1	1	1
chr2	18377725	18382166	1	1	1
chr2	18379912	18384353	1	1	1
chr2	29992139	29996580	1	1	1
chr2	39431535	39435976	1	1	1
chr2	39433224	39437665	1	1	1
chr3	34140409	34144850	1	1	1
chr4	237298	241739	1	1	1
chr4	13124057	13128498	1	1	1
chr5	35553491	35557932	1	1	1
chr5	36966043	36970484	1	1	1
chr5	70938896	70943337	1	1	1
chr6	9346914	9351355	1	1	1
chr6	12087046	12091487	1	1	1
chr7	1738699	1743140	1	1	1
chr7	50955268	50959709	1	1	1
chr8	1271902	1276343	1	1	1
chr8	34288392	34292833	1	1	1
chr8	39579400	39583841	1	1	1
chr9	3673612	3678053	1	1	1
NW_022994820.1	424572	429013	1	1	1
NW_022994868.1	35959	40400	1	1	1
NW_022994887.1	0	3545	1	1	1
NW_022994951.1	109458	113899	1	1	1
chr1	2603653	2608095	1	1	1
chr1	6340953	6345395	1	1	1
chr1	21938221	21942663	1	1	1
chr1	34891135	34895577	1	1	1
chr1	38254698	38259140	1	1	1
chr1	42148588	42153030	1	1	1
chr1	45746805	45751247	1	1	1
chr10	201469	205911	1	1	1
chr10	11200140	11204582	1	1	1
chr10	11210477	11214919	1	1	1
chr10	14317371	14321813	1	1	1
chr10	25177830	25182272	1	1	1
chr2	8253307	8257749	1	1	1
chr2	12842913	12847355	1	1	1
chr2	18376486	18380928	1	1	1
chr2	21285584	21290026	1	1	1
chr2	28192598	28197040	1	1	1
chr2	38879819	38884261	1	1	1
chr2	38947263	38951705	1	1	1
chr2	39241000	39245442	1	1	1
chr2	44427202	44431644	1	1	1
chr2	64424988	64429430	1	1	1
chr2	64426201	64430643	1	1	1
chr3	23623974	23628416	1	1	1
chr3	39710481	39714923	1	1	1
chr3	41838402	41842844	1	1	1
chr3	43094449	43098891	1	1	1
chr4	105325	109767	1	1	1
chr4	2307399	2311841	1	1	1
chr4	17487725	17492167	1	1	1
chr4	17899152	17903594	1	1	1
chr4	17900549	17904991	1	1	1
chr4	30868530	30872972	1	1	1
chr4	33287071	33291513	1	1	1
chr4	43972744	43977186	1	1	1
chr4	51166506	51170948	1	1	1
chr4	51173356	51177798	1	1	1
chr4	53110082	53114524	1	1	1
chr5	6024047	6028489	1	1	1
chr5	16957660	16962102	1	1	1
chr5	16986411	16990853	1	1	1
chr5	16994171	16998613	1	1	1
chr5	17005186	17009628	1	1	1
chr5	32004707	32009149	1	1	1
chr5	32237854	32242296	1	1	1
chr5	32239067	32243509	1	1	1
chr5	32900635	32905077	1	1	1
chr5	35531203	35535645	1	1	1
chr5	36967253	36971695	1	1	1
chr5	49718462	49722904	1	1	1
chr5	62210732	62215174	1	1	1
chr5	66230590	66235032	1	1	1
chr5	66661010	66665452	1	1	1
chr5	70934588	70939030	1	1	1
chr5	70935993	70940435	1	1	1
chr5	70954193	70958635	1	1	1
chr5	72708111	72712553	1	1	1
chr5	73141933	73146375	1	1	1
chr6	3022337	3026779	1	1	1
chr6	3026111	3030553	1	1	1
chr6	7771806	7776248	1	1	1
chr6	21612209	21616651	1	1	1
chr6	40400273	40404715	1	1	1
chr6	41698754	41703196	1	1	1
chr6	42975156	42979598	1	1	1
chr6	50239488	50243930	1	1	1
chr8	8967979	8972421	1	1	1
chr8	12679468	12683910	1	1	1
chr8	13229667	13234109	1	1	1
chr8	20844127	20848569	1	1	1
chr8	21903903	21908345	1	1	1
chr8	25072121	25076563	1	1	1
chr8	35242943	35247385	1	1	1
chr8	48380862	48385304	1	1	1
chr8	48382059	48386501	1	1	1
chr8	48388687	48393129	1	1	1
chr8	53610901	53615343	1	1	1
chr9	354258	358700	1	1	1
chr9	4022964	4027406	1	1	1
chr9	7715634	7720076	1	1	1
chr9	7717903	7722345	1	1	1
chr9	14182797	14187239	1	1	1
chr9	14183991	14188433	1	1	1
NW_022994774.1	362669	367111	1	1	1
NW_022994809.1	40232	44674	1	1	1
NW_022994813.1	401294	405736	1	1	1
NW_022994813.1	402768	407210	1	1	1
NW_022994821.1	445919	450361	1	1	1
NW_022994834.1	465486	469928	1	1	1
NW_022994837.1	349040	353482	1	1	1
NW_022994837.1	358094	362536	1	1	1
NW_022994837.1	529664	534106	1	1	1
NW_022994838.1	317404	321846	1	1	1
NW_022994846.1	60633	65075	1	1	1
NW_022994869.1	139336	143778	1	1	1
NW_022994870.1	447534	451976	1	1	1
NW_022994948.1	154871	159313	1	1	1
NW_022994961.1	127677	132119	1	1	1
chr1	13853495	13857938	1	1	1
chr1	30638143	30642586	1	1	1
chr10	25877622	25882065	1	1	1
chr2	14619101	14623544	1	1	1
chr2	41281926	41286369	1	1	1
chr4	99188	103631	1	1	1
chr4	22962837	22967280	1	1	1
chr4	51158399	51162842	1	1	1
chr4	53103292	53107735	1	1	1
chr5	17003987	17008430	1	1	1
chr5	35509205	35513648	1	1	1
chr5	70940344	70944787	1	1	1
chr5	71080610	71085053	1	1	1
chr7	8461755	8466198	1	1	1
chr7	36817296	36821739	1	1	1
chr9	3659442	3663885	1	1	1
NW_022994865.1	2822225	2826668	1	1	1
NW_022994886.1	677454	681897	1	1	1
NW_022994841.1	65611	70055	1	1	1
chr4	798557	803002	1	1	1
chr5	30721957	30726402	1	1	1
chr1	42161659	42166106	1	1	1
chr5	20790515	20794963	1	1	1
chr7	11009623	11014072	1	1	1
chr3	25389281	25394070	1	1	2
chr10	11096072	11100899	1	1	2
chr10	24970651	24975501	1	1	2
chr1	42133946	42138804	1	1	2
chr5	35529362	35534224	1	1	2
chr2	38868412	38873275	1	1	2
chr8	52576165	52581028	1	1	2
chr10	9222916	9227780	1	1	2
chr2	36522687	36527551	1	1	2
chr6	37878368	37883232	1	1	2
chr10	3095034	3099899	1	1	2
NW_022994813.1	494220	499085	1	1	2
chr1	13854719	13859585	1	1	2
NW_022994982.1	39558	44424	1	1	2
chr9	4024170	4029037	1	1	2
chr1	23950679	23955547	1	1	2
chr2	69230490	69235358	1	1	2
chr4	21938410	21943278	1	1	2
chr7	34636836	34641704	1	1	2
chr10	10975794	10980663	1	1	2
NW_022994816.1	813310	818179	1	1	2
chr10	184310	189180	1	1	2
chr4	5300654	5305524	1	1	2
chr5	17648074	17652944	1	1	2
chr5	35538606	35543476	1	1	2
chr6	10702874	10707744	1	1	2
chr7	1028849	1033719	1	1	2
NW_022994816.1	790320	795190	1	1	2
NW_022994816.1	793199	798069	1	1	2
NW_022994816.1	802804	807674	1	1	2
chr10	17720386	17725257	1	1	2
chr10	53097698	53102569	1	1	2
chr2	98326	103197	1	1	2
chr2	40423009	40427880	1	1	2
chr2	41051997	41056868	1	1	2
chr5	70937262	70942133	1	1	2
chr6	27197826	27202697	1	1	2
chr6	59751999	59756870	1	1	2
chr8	22634193	22639064	1	1	2
NW_022994816.1	799920	804791	1	1	2
NW_022994816.1	806299	811170	1	1	2
NW_022994816.1	809810	814681	1	1	2
chr2	53610670	53615542	1	1	2
chr3	17582820	17587692	1	1	2
chr4	9838930	9843802	1	1	2
chr5	6025267	6030139	1	1	2
chr5	70962180	70967052	1	1	2
chr6	9339983	9344855	1	1	2
chr6	34610498	34615370	1	1	2
chr7	4105389	4110261	1	1	2
chr7	18495527	18500399	1	1	2
chr7	36818509	36823381	1	1	2
chr7	50803775	50808647	1	1	2
chr8	18249100	18253972	1	1	2
chr9	3667952	3672824	1	1	2
chr9	4668012	4672884	1	1	2
chr9	8009586	8014458	1	1	2
NW_022994809.1	41412	46284	1	1	2
NW_022994870.1	448900	453772	1	1	2
NW_022994951.1	110663	115535	1	1	2
chr1	43256774	43261647	1	1	2
chr1	53614389	53619262	1	1	2
chr1	54076302	54081175	1	1	2
chr10	11202215	11207088	1	1	2
chr10	30657062	30661935	1	1	2
chr10	56163597	56168470	1	1	2
chr2	8679888	8684761	1	1	2
chr2	9147704	9152577	1	1	2
chr2	17151558	17156431	1	1	2
chr2	28189204	28194077	1	1	2
chr2	28190907	28195780	1	1	2
chr2	69708184	69713057	1	1	2
chr4	126491	131364	1	1	2
chr4	12011351	12016224	1	1	2
chr5	1023344	1028217	1	1	2
chr5	70960414	70965287	1	1	2
chr6	7772816	7777689	1	1	2
chr6	20084499	20089372	1	1	2
chr6	21613191	21618064	1	1	2
chr7	11262739	11267612	1	1	2
chr8	13228016	13232889	1	1	2
chr8	15617477	15622350	1	1	2
chr8	21909404	21914277	1	1	2
chr8	39120841	39125714	1	1	2
chr8	47237534	47242407	1	1	2
chr9	14152932	14157805	1	1	2
NW_022994784.1	935951	940824	1	1	2
NW_022994846.1	56108	60981	1	1	2
chr10	11069984	11074858	1	1	2
chr4	2614187	2619061	1	1	2
chr5	35516941	35521815	1	1	2
chr5	35535780	35540654	1	1	2
chr9	8002461	8007335	1	1	2
chr1	34585295	34590170	1	1	2
chr3	25387648	25392523	1	1	2
chr5	17607294	17612169	1	1	2
chr5	53004050	53008925	1	1	2
chr1	6342036	6346912	1	1	2
chr1	34583406	34588282	1	1	2
chr2	52192595	52197471	1	1	2
chr3	50621156	50626032	1	1	2
chr5	6496691	6501567	1	1	2
chr5	30909872	30914748	1	1	2
chr6	40388810	40393686	1	1	2
chr8	11120067	11124943	1	1	2
chr1	42786466	42791343	1	1	2
chr2	41290924	41295801	1	1	2
chr2	46532421	46537298	1	1	2
chr6	12083456	12088333	1	1	2
chr6	12085251	12090128	1	1	2
chr6	51335932	51340809	1	1	2
chr8	50444269	50449146	1	1	2
chr1	51253326	51258204	1	1	2
chr10	25172094	25176972	1	1	2
chr10	51120020	51124898	1	1	2
chr2	15620131	15625009	1	1	2
chr2	41280298	41285176	1	1	2
chr2	58878187	58883065	1	1	2
chr3	1637166	1642044	1	1	2
chr4	24122205	24127083	1	1	2
chr5	16975997	16980875	1	1	2
chr5	30908494	30913372	1	1	2
chr5	30918598	30923476	1	1	2
chr5	36963468	36968346	1	1	2
chr5	37187564	37192442	1	1	2
chr6	37875596	37880474	1	1	2
chr6	37880663	37885541	1	1	2
chr6	54812726	54817604	1	1	2
chr7	16677378	16682256	1	1	2
chr7	32841629	32846507	1	1	2
chr8	35246896	35251774	1	1	2
chr8	54225101	54229979	1	1	2
chr8	57675134	57680012	1	1	2
NW_022994826.1	72400	77278	1	1	2
chr1	27839240	27844119	1	1	2
chr1	54532458	54537337	1	1	2
chr10	182539	187418	1	1	2
chr10	11203754	11208633	1	1	2
chr10	11504800	11509679	1	1	2
chr10	18448690	18453569	1	1	2
chr10	25875607	25880486	1	1	2
chr2	14620502	14625381	1	1	2
chr2	18399985	18404864	1	1	2
chr2	29995211	30000090	1	1	2
chr2	31569074	31573953	1	1	2
chr2	38860524	38865403	1	1	2
chr2	40951448	40956327	1	1	2
chr2	68128428	68133307	1	1	2
chr3	1624182	1629061	1	1	2
chr3	1625926	1630805	1	1	2
chr3	33903305	33908184	1	1	2
chr3	39701784	39706663	1	1	2
chr3	39711690	39716569	1	1	2
chr3	41835109	41839988	1	1	2
chr3	44057534	44062413	1	1	2
chr4	11915042	11919921	1	1	2
chr4	17897340	17902219	1	1	2
chr4	20769847	20774726	1	1	2
chr4	22963829	22968708	1	1	2
chr5	848397	853276	1	1	2
chr5	30850992	30855871	1	1	2
chr5	31463685	31468564	1	1	2
chr5	35526839	35531718	1	1	2
chr5	60650627	60655506	1	1	2
chr5	72970904	72975783	1	1	2
chr6	42980330	42985209	1	1	2
chr6	44887519	44892398	1	1	2
chr7	15745113	15749992	1	1	2
chr7	24688621	24693500	1	1	2
chr7	34764643	34769522	1	1	2
chr8	19565596	19570475	1	1	2
chr8	34292343	34297222	1	1	2
chr8	39586763	39591642	1	1	2
chr8	48383361	48388240	1	1	2
chr9	338362	343241	1	1	2
chr9	4019455	4024334	1	1	2
chr9	8173530	8178409	1	1	2
chr9	8803320	8808199	1	1	2
NW_022994837.1	350326	355205	1	1	2
NW_022994849.1	261573	266452	1	1	2
NW_022994865.1	146291	151170	1	1	2
NW_022994865.1	3353080	3357959	1	1	2
NW_022994868.1	30805	35684	1	1	2
NW_022994883.1	149851	154730	1	1	2
NW_022994886.1	655945	660824	1	1	2
chr1	42128924	42133804	1	1	2
chr10	31023604	31028484	1	1	2
chr2	29988781	29993661	1	1	2
chr2	38918096	38922976	1	1	2
chr5	21444342	21449222	1	1	2
chr5	26485761	26490641	1	1	2
chr6	7784204	7789084	1	1	2
chr8	11860821	11865701	1	1	2
chr9	3666247	3671127	1	1	2
chr9	27390988	27395868	1	1	2
NW_022994816.1	796423	801303	1	1	2
chr1	13851831	13856712	1	1	2
chr10	7249683	7254564	1	1	2
chr2	29990390	29995271	1	1	2
chr4	493427	498308	1	1	2
chr5	31466526	31471407	1	1	2
chr7	6817529	6822410	1	1	2
chr8	29678241	29683122	1	1	2
chr8	54217665	54222546	1	1	2
chr2	28786187	28791069	1	1	2
chr5	60950991	60955873	1	1	2
NW_022994840.1	288438	293320	1	1	2
chr9	4021207	4026096	1	1	2
chr5	17372254	17377149	1	1	2
chr9	8008096	8013027	1	1	2
chr10	14315665	14320611	1	1	2
NW_022994816.1	779834	784811	1	1	2
NW_022994905.1	63610	68790	1	1	2
chr2	48007153	48012343	1	1	2
chr10	26100505	26105700	1	1	2
NW_022994888.1	27149	32419	1	1	3
chr1	6022259	6027549	1	1	3
chr9	8171346	8176643	1	1	3
chr7	55165578	55170877	1	1	3
chr1	38480660	38485960	1	1	3
chr9	27250349	27255649	1	1	3
chr10	18386403	18391704	1	1	3
chr2	47944218	47949521	1	1	3
chr5	16965856	16971159	1	1	3
chr8	38899343	38904647	1	1	3
chr1	2601175	2606480	1	1	3
chr2	68120926	68126231	1	1	3
chr5	59135079	59140384	1	1	3
NW_022994847.1	39063	44368	1	1	3
NW_022994789.1	1252	6558	1	1	3
chr2	9345022	9350329	1	1	3
chr4	13814979	13820286	1	1	3
chr6	34604637	34609944	1	1	3
chr1	38251155	38256463	1	1	3
chr8	40695471	40700779	1	1	3
NW_022994930.1	136040	141348	1	1	3
chr1	9655647	9660956	1	1	3
chr10	25175685	25180994	1	1	3
chr2	57119191	57124500	1	1	3
chr2	68122859	68128168	1	1	3
chr7	24751354	24756663	1	1	3
chr7	47674287	47679596	1	1	3
chr8	12680671	12685980	1	1	3
chr1	5271762	5277072	1	1	3
chr3	3354763	3360073	1	1	3
chr3	4989042	4994352	1	1	3
chr5	51794767	51800077	1	1	3
chr8	11865526	11870836	1	1	3
chr8	18801062	18806372	1	1	3
chr8	18805369	18810679	1	1	3
chr8	34742837	34748147	1	1	3
chr8	57138744	57144054	1	1	3
NW_022994789.1	0	3746	1	1	3
NW_022994805.1	139633	144943	1	1	3
NW_022994865.1	2587116	2592426	1	1	3
chr10	11103052	11108363	1	1	3
chr6	7769529	7774840	1	1	3
chr7	34195291	34200602	1	1	3
chr7	56226226	56231537	1	1	3
chr8	19569434	19574745	1	1	3
NW_022994870.1	476512	481823	1	1	3
chr2	18737217	18742529	1	1	3
chr1	33681382	33686695	1	1	3
chr1	42049700	42055013	1	1	3
chr2	41283476	41288789	1	1	3
chr4	128094	133407	1	1	3
chr5	16960953	16966266	1	1	3
chr5	62913883	62919196	1	1	3
NW_022994813.1	403963	409276	1	1	3
chr10	54924513	54929827	1	1	3
chr3	39723672	39728986	1	1	3
chr7	50207770	50213084	1	1	3
NW_022994840.1	114127	119441	1	1	3
chr1	21208211	21213526	1	1	3
chr10	11216878	11222193	1	1	3
chr2	8251142	8256457	1	1	3
chr2	8953126	8958441	1	1	3
chr3	24844707	24850022	1	1	3
chr5	16959043	16964358	1	1	3
chr5	45953803	45959118	1	1	3
chr6	54161475	54166790	1	1	3
NW_022994784.1	937548	942863	1	1	3
NW_022994789.1	7157	12472	1	1	3
chr10	186668	191984	1	1	3
chr2	1881440	1886756	1	1	3
chr2	27337490	27342806	1	1	3
chr2	29998967	30004283	1	1	3
chr3	33905032	33910348	1	1	3
chr4	269794	275110	1	1	3
chr4	51163624	51168940	1	1	3
chr5	19225500	19230816	1	1	3
chr6	16040377	16045693	1	1	3
chr6	16061371	16066687	1	1	3
chr6	59089852	59095168	1	1	3
chr7	50961856	50967172	1	1	3
chr8	4941186	4946502	1	1	3
chr8	12677280	12682596	1	1	3
chr8	32284794	32290110	1	1	3
NW_022994813.1	397475	402791	1	1	3
NW_022994886.1	189760	195076	1	1	3
chr2	28194064	28199381	1	1	3
chr2	38871116	38876433	1	1	3
chr3	4972275	4977592	1	1	3
chr4	51156313	51161630	1	1	3
chr5	58979315	58984632	1	1	3
chr9	20187493	20192810	1	1	3
NW_022994905.1	61191	66508	1	1	3
chr10	25173867	25179185	1	1	3
chr2	48094620	48099938	1	1	3
NW_022994820.1	421259	426577	1	1	3
chr4	136077	141396	1	1	3
chr8	46646256	46651575	1	1	3
NW_022994805.1	40352	45673	1	1	3
chr7	8068418	8073776	1	1	3
chr5	45836041	45841477	1	1	3
chr1	8115208	8120721	1	1	3
chr9	7995584	8001106	1	1	3
chr10	18327374	18333040	1	1	3
chr4	138238	143935	1	1	3
chr5	70932116	70937817	1	1	3
chr4	6281435	6287165	1	1	3
NW_022994816.1	816800	822531	1	1	3
chr6	3023590	3029349	1	1	3
chr8	1273878	1279650	1	1	3
NW_022994799.1	581455	587194	1	1	4
chr4	41193714	41199459	1	1	4
chr5	30898900	30904645	1	1	4
chr3	39721035	39726781	1	1	4
chr8	56927206	56932952	1	1	4
chr5	33369095	33374842	1	1	4
chr7	50059601	50065348	1	1	4
chr7	50956471	50962218	1	1	4
chr8	12669229	12674976	1	1	4
chr3	15543704	15549452	1	1	4
chr5	30853925	30859675	1	1	4
chr6	16042520	16048270	1	1	4
chr8	18827865	18833615	1	1	4
chr6	9344439	9350190	1	1	4
chr3	1621595	1627348	1	1	4
chr4	88346	94099	1	1	4
chr4	123608	129361	1	1	4
chr5	16963116	16968870	1	1	4
chr3	4974441	4980196	1	1	4
NW_022994820.1	416076	421831	1	1	4
chr4	40869189	40875078	1	1	4
chr7	48061044	48067034	1	1	4
NW_022994826.1	68641	74689	1	1	4
chr6	42977293	42983371	1	1	4
chr6	16063654	16069738	1	1	4
NW_022994784.1	945987	952073	1	1	4
chr5	32240286	32246374	1	1	4
chr4	51160699	51166811	1	1	4
chr10	18443903	18450025	1	1	4
chr2	38885777	38891905	1	1	4
chr4	5297697	5303828	1	1	4
chr5	51799432	51805569	1	1	4
chr3	39706400	39712541	1	1	4
chr5	62525735	62531876	1	1	4
chr5	70946429	70952570	1	1	4
chr9	7745604	7751745	1	1	4
chr6	28451194	28457336	1	1	4
chr10	11194713	11200857	1	1	4
chr4	36803675	36809819	1	1	4
chr1	23280088	23286234	1	1	4
chr10	18489023	18495170	1	1	4
chr4	204521	210670	1	1	4
chr4	36799693	36805842	1	1	4
chr6	12088835	12094984	1	1	4
NW_022994813.1	406373	412525	1	1	4
chr1	8587948	8594105	1	1	4
chr8	22455188	22461351	1	1	4
chr9	14185250	14191429	1	1	4
chr5	35532398	35538582	1	1	4
chr5	73143125	73149384	1	1	4
chr9	25905987	25912088	1	1	5
chr10	18348541	18354711	1	1	5
chr2	30000797	30006980	1	1	5
chr8	4937342	4943526	1	1	5
chr7	61288859	61295105	1	1	5
chr6	7778901	7785174	1	1	5
chr2	35092355	35098865	1	1	5
chr9	30341097	30347608	1	1	5
chr8	48377587	48384104	1	1	5
chr8	34825836	34832360	1	1	5
chr10	25164843	25171376	1	1	5
chr2	38725960	38732514	1	1	5
chr7	50055644	50062218	1	1	5
chr8	21905999	21912573	1	1	5
NW_022994835.1	25445	32019	1	1	5
chr6	32394324	32400899	1	1	5
chr8	21900497	21907072	1	1	5
chr2	38862219	38868796	1	1	5
chr5	59140309	59146886	1	1	5
chr6	20086143	20092720	1	1	5
NW_022994870.1	117748	124325	1	1	5
chr8	39583368	39589948	1	1	5
NW_022994870.1	443938	450520	1	1	5
chr4	53099828	53106412	1	1	5
chr5	35555121	35561706	1	1	5
chr2	48347700	48354287	1	1	5
chr6	5598383	5604972	1	1	5
chr4	263952	270545	1	1	5
chr5	30831054	30837647	1	1	5
chr5	1028266	1034860	1	1	5
chr5	70949226	70955834	1	1	5
chr5	72962380	72969009	1	1	5
chr6	54149015	54155647	1	1	5
chr5	17011540	17018186	1	1	5
chr2	18962234	18968919	1	1	5
chr4	51167718	51174427	1	1	5
chr6	52642635	52649568	1	1	5
chr5	31436503	31443429	1	1	6
chr5	62211938	62218882	1	1	6
chr2	27333664	27340612	1	1	6
chr4	24117315	24124263	1	1	6
chr5	35510606	35517570	1	1	6
chr5	55871849	55878853	1	1	6
chr2	3370865	3377873	1	1	6
chr7	50949744	50956753	1	1	6
chr8	12685021	12692033	1	1	6
chr2	57097745	57104759	1	1	6
chr5	30919976	30926990	1	1	6
chr8	31673700	31680714	1	1	6
chr8	40688553	40695568	1	1	6
chr3	39713399	39720417	1	1	6
NW_022994930.1	138578	145598	1	1	6
chr8	12673383	12680451	1	1	6
chr1	38256206	38263276	1	1	6
chr10	18497389	18504459	1	1	6
chr3	39717185	39724266	1	1	6
chr2	57093885	57101229	1	1	6
chr7	50050456	50057852	1	1	6
chr4	24128260	24135667	1	1	6
chr6	42984206	42991670	1	1	6
chr4	17893138	17900525	1	1	7
chr5	35547366	35554763	1	1	7
chr6	54157216	54164615	1	1	7
chr6	40373872	40381320	1	1	7
NW_022994837.1	354019	361471	1	1	7
NW_022994799.1	659887	667344	1	1	7
chr4	233050	240551	1	1	7
chr1	27844599	27852124	1	1	7
chr8	46641585	46649306	1	1	7
chr9	15105037	15112870	1	1	7
chr5	850095	857938	1	1	7
chr2	52187943	52195855	1	1	7
chr4	238252	246077	1	1	8
chr4	24123871	24131753	1	1	8
chr4	28162419	28170303	1	1	8
chr1	27848971	27857179	1	1	8
chr1	3969967	3978253	1	1	8
chr3	1643394	1651721	1	1	8
chr5	73146123	73154459	1	1	8
chr5	16563585	16571934	1	1	9
chr5	16977690	16986341	1	1	9
chr5	49694110	49702830	1	1	9
chr5	17015808	17024531	1	1	9
NW_022994846.1	102957	111680	1	1	9
chr4	28156859	28165586	1	1	9
chr5	30890901	30899653	1	1	9
chr2	59257646	59266783	1	1	9
chr2	9361489	9370572	1	1	10
chr9	13011548	13021090	1	1	10
chr6	27136782	27146819	1	1	12
chr6	9348259	9358633	1	1	12
chr4	29831961	29842373	1	1	12
NW_022994886.1	648257	659110	1	1	13
chr1	23407476	23418656	1	1	14
NW_022994855.1	139623	151760	1	1	17
chr9	340373	352899	1	1	17
chr5	59148382	59160955	1	1	17
chr9	28845827	28850248	1	0	1
chr2	64540568	64544997	1	0	1
chr1	54377157	54381587	1	0	1
chr2	1932805	1937236	1	0	1
chr5	52521320	52525753	1	0	1
chr2	2308345	2312779	1	0	1
NW_022994942.1	43608	48042	1	0	1
chr8	52579280	52583715	1	0	1
chr2	2305983	2310419	1	0	1
chr2	55374128	55378564	1	0	1
chr3	37124609	37129045	1	0	1
chr6	57204931	57209367	1	0	1
chr5	56923100	56927539	1	0	1
NW_022994948.1	787894	792333	1	0	1
chr2	11334184	11338624	1	0	1
chr7	15706124	15710565	1	0	1
chr1	36332805	36337247	1	0	1
chr3	22091593	22096035	1	0	1
chr6	4395915	4400357	1	0	1
chr6	10707106	10711548	1	0	1
chr6	34508502	34512944	1	0	1
chr6	58116861	58121303	1	0	1
chr7	15309688	15314130	1	0	1
chr8	18830350	18834792	1	0	1
chr8	37823837	37828279	1	0	1
NW_022994813.1	399820	404262	1	0	1
NW_022994948.1	196030	200472	1	0	1
chr5	13705890	13710333	1	0	1
chr4	1510903	1515347	1	0	1
chr2	13496887	13501332	1	0	1
chr7	56228518	56232965	1	0	1
NW_022994853.1	90951	95398	1	0	1
chr5	41262299	41266741	1	0	2
chr4	11787046	11791908	1	0	2
chr7	15778734	15783598	1	0	2
chr9	8214304	8219170	1	0	2
chr5	72990208	72995076	1	0	2
chr3	11024937	11029807	1	0	2
chr4	22839703	22844575	1	0	2
chr4	11836935	11841808	1	0	2
NW_022994832.1	459850	464723	1	0	2
chr8	51602252	51607129	1	0	2
chr2	42415271	42420149	1	0	2
chr4	14826295	14831174	1	0	2
chr5	31472144	31477023	1	0	2
chr1	29826689	29831571	1	0	2
chr6	35446460	35451346	1	0	2
chr6	27159494	27164381	1	0	2
chr2	37610481	37615369	1	0	2
chr3	34678306	34683614	1	0	3
chr7	22472198	22477511	1	0	3
chr2	64536904	64542219	1	0	3
NW_022994784.1	905686	911420	1	0	3
NW_022994774.1	77915	103922	1	0	25
chr6	59740025	59744442	0	1	1
chr1	34567485	34571905	0	1	1
chr5	30872096	30876519	0	1	1
chr5	69064511	69068935	0	1	1
chr9	5329124	5333549	0	1	1
chr3	9172932	9177360	0	1	1
chr5	43694792	43699220	0	1	1
chr5	54797286	54801714	0	1	1
chr6	47853666	47858094	0	1	1
chr8	4933181	4937609	0	1	1
chr8	16359934	16364362	0	1	1
chr8	20622570	20626999	0	1	1
chr8	52573420	52577849	0	1	1
chr9	2312596	2317025	0	1	1
chr10	18347333	18351763	0	1	1
chr9	27931705	27936135	0	1	1
NW_022994822.1	402052	406482	0	1	1
chr2	60239478	60243909	0	1	1
chr7	16441549	16445980	0	1	1
chr8	56634458	56638889	0	1	1
NW_022994822.1	145291	149722	0	1	1
NW_022994837.1	424363	428795	0	1	1
chr2	31900441	31904874	0	1	1
chr4	13996026	14000459	0	1	1
chr7	16676113	16680546	0	1	1
chr8	37828331	37832764	0	1	1
NW_022994799.1	674032	678465	0	1	1
NW_022994838.1	43283	47716	0	1	1
chr2	30429392	30433826	0	1	1
chr4	11789776	11794210	0	1	1
chr4	11839659	11844093	0	1	1
chr4	14881334	14885768	0	1	1
chr5	72757290	72761724	0	1	1
chr7	36981644	36986078	0	1	1
chr10	11515530	11519965	0	1	1
chr10	46475012	46479447	0	1	1
chr2	37850747	37855182	0	1	1
chr2	39424691	39429126	0	1	1
chr2	60172896	60177331	0	1	1
chr3	1365473	1369908	0	1	1
chr5	50984052	50988487	0	1	1
chr6	35440122	35444557	0	1	1
chr8	782815	787250	0	1	1
chr9	2364365	2368800	0	1	1
chr1	21936819	21941255	0	1	1
chr1	42149969	42154405	0	1	1
chr2	534919	539355	0	1	1
chr2	68118262	68122698	0	1	1
chr2	68119662	68124098	0	1	1
chr3	8337482	8341918	0	1	1
chr3	20404002	20408438	0	1	1
chr3	20476885	20481321	0	1	1
chr3	40668911	40673347	0	1	1
chr4	24132499	24136935	0	1	1
chr4	41160401	41164837	0	1	1
chr5	1235160	1239596	0	1	1
chr5	16992969	16997405	0	1	1
chr5	17008369	17012805	0	1	1
chr5	19157467	19161903	0	1	1
chr5	32248998	32253434	0	1	1
chr5	51797036	51801472	0	1	1
chr5	72711886	72716322	0	1	1
chr6	54147746	54152182	0	1	1
chr7	32846442	32850878	0	1	1
chr8	1270497	1274933	0	1	1
chr8	48366424	48370860	0	1	1
chr9	3588559	3592995	0	1	1
chr9	3589972	3594408	0	1	1
chr9	20197616	20202052	0	1	1
NW_022994774.1	360467	364903	0	1	1
NW_022994828.1	100419	104855	0	1	1
chr2	34858924	34863361	0	1	1
chr2	46580999	46585436	0	1	1
chr2	69227804	69232241	0	1	1
chr8	37680775	37685212	0	1	1
chr8	46639983	46644420	0	1	1
NW_022994825.1	85188	89625	0	1	1
NW_022994938.1	131475	135912	0	1	1
chr10	18491938	18496376	0	1	1
chr4	48858612	48863050	0	1	1
chr9	6834808	6839246	0	1	1
NW_022994846.1	28683	33121	0	1	1
NW_022994854.1	181390	185828	0	1	1
chr6	40382449	40386888	0	1	1
chr10	3421729	3426169	0	1	1
chr3	45152139	45156579	0	1	1
chr7	36964439	36968879	0	1	1
chr10	11193511	11197952	0	1	1
chr2	41288036	41292477	0	1	1
chr5	59034200	59038641	0	1	1
chr5	70963862	70968303	0	1	1
chr5	73491908	73496349	0	1	1
chr7	25740806	25745247	0	1	1
chr7	34381843	34386284	0	1	1
chr8	33905207	33909648	0	1	1
NW_022994886.1	670458	674899	0	1	1
chr1	23278833	23283275	0	1	1
chr1	42135744	42140186	0	1	1
chr1	48211303	48215745	0	1	1
chr10	11071686	11076128	0	1	1
chr10	25865296	25869738	0	1	1
chr10	43255040	43259482	0	1	1
chr2	27339572	27344014	0	1	1
chr2	60174086	60178528	0	1	1
chr2	61686678	61691120	0	1	1
chr2	64427355	64431797	0	1	1
chr2	64428538	64432980	0	1	1
chr2	69225704	69230146	0	1	1
chr3	15318404	15322846	0	1	1
chr4	13338178	13342620	0	1	1
chr4	19168890	19173332	0	1	1
chr4	51171209	51175651	0	1	1
chr5	31465333	31469775	0	1	1
chr5	35514395	35518837	0	1	1
chr5	35515662	35520104	0	1	1
chr5	51798236	51802678	0	1	1
chr5	62528834	62533276	0	1	1
chr5	70959209	70963651	0	1	1
chr5	72713775	72718217	0	1	1
chr7	25742207	25746649	0	1	1
chr8	18807441	18811883	0	1	1
chr8	21897501	21901943	0	1	1
chr8	41050081	41054523	0	1	1
chr8	54229976	54234418	0	1	1
chr9	7712290	7716732	0	1	1
chr9	14179451	14183893	0	1	1
chr9	14519388	14523830	0	1	1
NW_022994784.1	870557	874999	0	1	1
NW_022994855.1	138416	142858	0	1	1
NW_022994865.1	3351976	3356418	0	1	1
NW_022994870.1	97621	102063	0	1	1
NW_022994870.1	478612	483054	0	1	1
NW_022994873.1	77413	81855	0	1	1
NW_022994886.1	664102	668544	0	1	1
NW_022994930.1	134250	138692	0	1	1
NW_022994966.1	68498	72940	0	1	1
chr10	18396727	18401170	0	1	1
chr7	50958874	50963317	0	1	1
NW_022994778.1	154942	159385	0	1	1
chr8	37866579	37871023	0	1	1
chr2	39426494	39430939	0	1	1
chr4	52453623	52458068	0	1	1
chr5	12481622	12486058	0	1	2
chr4	22965478	22970317	0	1	2
chr10	11134191	11139044	0	1	2
chr10	24925896	24930756	0	1	2
chr9	8188711	8193572	0	1	2
chr10	18298768	18303631	0	1	2
chr10	43248846	43253709	0	1	2
chr5	30870294	30875157	0	1	2
chr5	30859816	30864680	0	1	2
chr6	35442925	35447789	0	1	2
chr7	24746131	24750995	0	1	2
chr1	1959669	1964534	0	1	2
chr5	64881277	64886142	0	1	2
chr5	41563169	41568035	0	1	2
chr5	58969602	58974468	0	1	2
chr6	41696275	41701141	0	1	2
chr8	13399382	13404249	0	1	2
chr2	15478286	15483154	0	1	2
chr3	39727980	39732848	0	1	2
chr7	51040606	51045475	0	1	2
chr4	5239454	5244324	0	1	2
chr5	50635644	50640514	0	1	2
chr6	17757221	17762092	0	1	2
chr8	20846744	20851615	0	1	2
chr8	52571215	52576086	0	1	2
chr1	23277189	23282061	0	1	2
chr10	30658766	30663638	0	1	2
chr2	2314645	2319517	0	1	2
chr2	57125205	57130077	0	1	2
chr5	72755601	72760473	0	1	2
chr6	28454508	28459380	0	1	2
chr8	32286943	32291815	0	1	2
chr9	14399862	14404734	0	1	2
NW_022994789.1	470026	474898	0	1	2
NW_022994841.1	16791	21663	0	1	2
chr10	6654142	6659015	0	1	2
chr10	18505770	18510643	0	1	2
chr2	44406054	44410927	0	1	2
chr4	20767387	20772260	0	1	2
chr5	24750258	24755131	0	1	2
chr5	31434873	31439746	0	1	2
chr5	69904544	69909417	0	1	2
NW_022994784.1	912412	917285	0	1	2
NW_022994841.1	15088	19961	0	1	2
NW_022994877.1	194727	199600	0	1	2
chr1	13845885	13850759	0	1	2
chr1	21934354	21939228	0	1	2
chr2	15559203	15564077	0	1	2
chr5	26230519	26235393	0	1	2
chr6	38820414	38825288	0	1	2
chr7	34544945	34549819	0	1	2
chr8	39919322	39924196	0	1	2
chr9	4666377	4671251	0	1	2
chr9	8006397	8011271	0	1	2
chr5	59870853	59875728	0	1	2
chr5	72710124	72714999	0	1	2
chr5	69861499	69866375	0	1	2
NW_022994868.1	29118	33994	0	1	2
chr10	18509911	18514788	0	1	2
chr3	1510704	1515581	0	1	2
chr3	21269623	21274500	0	1	2
chr3	40667252	40672129	0	1	2
chr8	52591559	52596436	0	1	2
chr2	43160273	43165151	0	1	2
chr5	16517208	16522086	0	1	2
chr9	14517685	14522563	0	1	2
chr9	21735730	21740608	0	1	2
NW_022994789.1	5422	10300	0	1	2
chr10	43250401	43255280	0	1	2
chr2	48128998	48133877	0	1	2
chr4	34622214	34627093	0	1	2
chr5	36956735	36961614	0	1	2
chr8	21898793	21903672	0	1	2
chr8	53612952	53617831	0	1	2
chr9	20189636	20194515	0	1	2
chr9	27389284	27394163	0	1	2
chr1	6024381	6029261	0	1	2
chr2	48127315	48132195	0	1	2
chr5	32245844	32250724	0	1	2
chr7	300626	305506	0	1	2
chr8	39577561	39582441	0	1	2
chr8	54228394	54233274	0	1	2
NW_022994886.1	671677	676557	0	1	2
chr9	20198822	20203703	0	1	2
NW_022994774.1	172892	177773	0	1	2
NW_022994837.1	462427	467308	0	1	2
chr9	14154565	14159447	0	1	2
NW_022994889.1	104256	109139	0	1	2
chr1	42118743	42123627	0	1	2
chr10	188892	193776	0	1	2
chr2	41289289	41294173	0	1	2
chr7	55050817	55055701	0	1	2
chr1	34576009	34580896	0	1	2
NW_022994774.1	174750	179641	0	1	2
NW_022994865.1	2823197	2828093	0	1	2
chr5	16967996	16973272	0	1	3
chr5	30925104	30930391	0	1	3
chr8	42850387	42855677	0	1	3
chr5	30861511	30866805	0	1	3
chr5	30863623	30868919	0	1	3
chr2	48351117	48356417	0	1	3
chr2	48096746	48102048	0	1	3
chr2	5258512	5263815	0	1	3
chr8	31593209	31598512	0	1	3
chr5	72715581	72720885	0	1	3
chr6	26905105	26910411	0	1	3
NW_022994840.1	290868	296174	0	1	3
chr2	20657384	20662691	0	1	3
chr6	5596283	5601590	0	1	3
chr4	228588	233896	0	1	3
chr6	47306164	47311472	0	1	3
chr7	36820213	36825521	0	1	3
chr1	41390327	41395636	0	1	3
chr4	30857700	30863009	0	1	3
chr5	17006373	17011682	0	1	3
NW_022994836.1	366792	372101	0	1	3
chr2	14539774	14545084	0	1	3
chr2	38890069	38895379	0	1	3
chr2	48100821	48106131	0	1	3
chr3	32976343	32981653	0	1	3
chr4	17901741	17907051	0	1	3
chr4	20013102	20018412	0	1	3
chr6	28456217	28461527	0	1	3
chr8	46635514	46640824	0	1	3
NW_022994784.1	959714	965024	0	1	3
NW_022994805.1	38204	43514	0	1	3
NW_022994877.1	196431	201741	0	1	3
chr8	15611232	15616543	0	1	3
chr9	14156265	14161576	0	1	3
chr9	14180707	14186018	0	1	3
chr2	48116933	48122245	0	1	3
chr5	60478655	60483967	0	1	3
chr6	44248133	44253445	0	1	3
NW_022994862.1	142941	148253	0	1	3
chr10	18501314	18506627	0	1	3
chr2	13614203	13619516	0	1	3
NW_022994789.1	3323	8636	0	1	3
chr3	9174777	9180091	0	1	3
chr3	39725833	39731147	0	1	3
chr3	44059223	44064537	0	1	3
chr4	28169317	28174631	0	1	3
chr6	40383694	40389008	0	1	3
NW_022994962.1	40829	46143	0	1	3
chr5	17009448	17014763	0	1	3
chr8	32288640	32293955	0	1	3
chr9	3903358	3908673	0	1	3
NW_022994774.1	36357	41672	0	1	3
NW_022994784.1	962564	967879	0	1	3
NW_022994962.1	42993	48308	0	1	3
chr2	286081	291397	0	1	3
chr4	28167157	28172473	0	1	3
chr9	7713559	7718875	0	1	3
chr2	7065982	7071299	0	1	3
chr5	35558508	35563825	0	1	3
NW_022994774.1	176455	181777	0	1	3
chr10	18507192	18512827	0	1	3
chr4	226346	232048	0	1	3
chr9	4016957	4022659	0	1	3
chr7	25743607	25749315	0	1	3
chr10	192669	198378	0	1	3
chr5	30717159	30722869	0	1	3
chr5	21573961	21579772	0	1	3
chr5	16441730	16447377	0	1	4
chr5	1510043	1515695	0	1	4
chr5	13880400	13886136	0	1	4
chr8	42858340	42864084	0	1	4
chr7	25738304	25744052	0	1	4
NW_022994886.1	283513	289261	0	1	4
chr10	18503376	18509125	0	1	4
chr1	34892399	34898149	0	1	4
chr10	11151785	11157535	0	1	4
NW_022994849.1	263275	269025	0	1	4
chr5	36331746	36337497	0	1	4
NW_022994868.1	83842	89593	0	1	4
chr4	53096319	53102071	0	1	4
chr5	70943715	70949469	0	1	4
chr1	45644226	45649988	0	1	4
chr2	21281509	21287591	0	1	4
chr7	32843340	32849476	0	1	4
chr1	27832560	27838699	0	1	4
chr5	16538035	16544176	0	1	4
chr6	40385837	40391978	0	1	4
chr8	42861195	42867337	0	1	4
chr4	143580	149725	0	1	4
chr8	15608261	15614407	0	1	4
chr5	72741889	72748037	0	1	4
NW_022994774.1	178856	185034	0	1	4
chr10	18393407	18399963	0	1	4
chr3	58178402	58184576	0	1	5
NW_022994886.1	645569	651748	0	1	5
NW_022994886.1	665306	671490	0	1	5
chr9	7377263	7383741	0	1	5
NW_022994784.1	920520	927081	0	1	5
chr10	11501431	11508000	0	1	5
chr10	11045820	11052393	0	1	5
chr5	16541006	16547582	0	1	5
chr8	12688859	12695437	0	1	5
chr5	30856506	30863086	0	1	5
chr5	30876952	30883534	0	1	5
chr6	16066711	16073293	0	1	5
chr8	12692263	12698845	0	1	5
chr5	30866310	30872902	0	1	6
chr8	969152	975759	0	1	6
chr5	30886862	30893487	0	1	6
chr5	30873270	30880135	0	1	6
chr5	21435988	21442931	0	1	6
NW_022994869.1	181281	188230	0	1	6
chr6	20080715	20087669	0	1	6
chr5	72751081	72758085	0	1	6
chr2	27340783	27347792	0	1	6
chr5	72726938	72733949	0	1	6
chr5	72734412	72741423	0	1	6
chr10	25866495	25873508	0	1	6
chr1	27835387	27842401	0	1	6
chr8	40706468	40713487	0	1	6
chr10	11189292	11196709	0	1	6
chr5	21439685	21447515	0	1	8
chr5	36958379	36966647	0	1	8
chr5	30880274	30889450	0	1	10
chr1	21202075	21211453	0	1	10
chr9	20191347	20200799	0	1	11
NW_022994937.1	289804	294223	0	0	1
chr5	64329847	64334271	0	0	1
chr1	2773578	2778004	0	0	1
chr1	3052465	3056891	0	0	1
chr5	39184809	39189236	0	0	1
NW_022994937.1	41026	45454	0	0	1
chr9	7742692	7747121	0	0	1
chr2	64535845	64540275	0	0	1
NW_022994844.1	573823	578253	0	0	1
chr10	25149643	25154074	0	0	1
chr10	25286097	25290528	0	0	1
chr9	6790473	6794904	0	0	1
chr2	13502062	13506494	0	0	1
chr2	35859646	35864078	0	0	1
chr2	62184187	62188619	0	0	1
chr5	57755084	57759516	0	0	1
chr5	72759814	72764246	0	0	1
chr3	1367382	1371817	0	0	1
chr5	50776250	50780685	0	0	1
chr8	52633627	52638062	0	0	1
chr1	10618905	10623341	0	0	1
chr2	47456991	47461427	0	0	1
chr7	48900297	48904733	0	0	1
NW_022994840.1	117547	121983	0	0	1
chr10	309162	313599	0	0	1
chr9	3626297	3630734	0	0	1
chr10	14010176	14014614	0	0	1
chr5	39411759	39416197	0	0	1
chr2	3568900	3573339	0	0	1
chr2	34437945	34442384	0	0	1
chr2	25842076	25846517	0	0	1
chr4	31665681	31670122	0	0	1
chr10	33925484	33929927	0	0	1
chr3	4946436	4950879	0	0	1
chr8	4931927	4936370	0	0	1
chr8	5012231	5016674	0	0	1
chr8	27789198	27793642	0	0	1
chr2	18862143	18866588	0	0	1
NW_022994784.1	898344	903213	0	0	2
chr10	18515896	18520766	0	0	2
chr6	18669660	18674531	0	0	2
chr4	8140353	8145226	0	0	2
chr8	11393843	11398716	0	0	2
chr5	30392873	30397747	0	0	2
chr2	3445683	3450560	0	0	2
chr1	2597071	2602376	0	0	3
chr8	32053524	32058829	0	0	3
chr1	5277099	5282846	0	0	4

## Sheet: CgiSat04
Placement	Position start	Position end	Box 4	Box 5	Number of monomers in an extraction
chr2	26086842	26092893	1	1	1
chr5	21418848	21424904	1	1	1
chr5	51809990	51816065	1	1	1
chr5	23582094	23588175	1	1	1
chr2	16183830	16189888	1	0	1
chr2	41084126	41090198	1	0	1
chr4	5309578	5315650	1	0	1
chr2	18405702	18411776	1	0	1
chr4	48659234	48665342	1	0	1
chr8	1179224	1185252	0	1	1
chr7	51419151	51425193	0	1	1
NW_022994833.1	194877	200919	0	1	1
chr5	33723844	33729889	0	1	1
NW_022994854.1	127566	133615	0	1	1
NW_022994865.1	2699573	2705633	0	1	1
NW_022994895.1	65721	71786	0	1	1
chr9	16068214	16074280	0	1	1
chr3	14091261	14097328	0	1	1
chr5	72717365	72723433	0	1	1
chr5	72745023	72751095	0	1	1
NW_022994816.1	725003	731076	0	1	1
NW_022994841.1	263158	269231	0	1	1
NW_022994813.1	464909	470983	0	1	1
chr2	8981797	8987872	0	1	1
chr2	16912719	16918794	0	1	1
chr4	53076822	53082898	0	1	1
chr5	67715486	67721563	0	1	1
chr10	21882407	21888488	0	1	1
chr5	58910092	58916175	0	1	1
chr4	631872	637956	0	1	1
chr5	47755980	47762064	0	1	1
chr2	3927876	3933961	0	1	1
chr2	21781514	21787600	0	1	1
chr10	7612762	7618849	0	1	1
chr10	7626098	7632185	0	1	1
chr5	30965683	30971771	0	1	1
chr5	17520727	17526816	0	1	1
chr5	3464849	3470949	0	1	1
chr2	71345341	71351386	0	0	1
chr5	70860774	70866819	0	0	1
chr3	21795956	21802002	0	0	1
NW_022994846.1	3693	9742	0	0	1
chr1	53517697	53523747	0	0	1
chr9	6961248	6967299	0	0	1
NW_022994850.1	120218	126269	0	0	1
chr5	12584666	12590718	0	0	1
chr2	3675807	3681860	0	0	1
chr5	35014833	35020888	0	0	1
chr5	41907984	41914042	0	0	1
NW_022994794.1	192378	198438	0	0	1
NW_022994829.1	57589	63649	0	0	1
chr2	24409394	24415455	0	0	1
chr9	8789449	8795510	0	0	1
chr9	13692181	13698242	0	0	1
chr6	49173903	49179965	0	0	1
chr2	11790859	11796923	0	0	1
chr2	66020120	66026186	0	0	1
chr2	66024649	66030715	0	0	1
chr2	66034073	66040139	0	0	1
chr10	48504016	48510083	0	0	1
chr2	24367971	24374038	0	0	1
chr8	18604500	18610567	0	0	1
chr9	13682730	13688797	0	0	1
chr10	55002105	55008173	0	0	1
chr5	21991021	21997089	0	0	1
chr5	66328527	66334595	0	0	1
NW_022994834.1	123096	129164	0	0	1
NW_022994859.1	69007	75076	0	0	1
chr10	38890895	38896965	0	0	1
chr2	26070306	26076376	0	0	1
chr2	66664917	66670987	0	0	1
chr4	1322892	1328962	0	0	1
chr6	56680211	56686281	0	0	1
chr7	45653650	45659720	0	0	1
NW_022994866.1	167383	173453	0	0	1
chr1	14029083	14035154	0	0	1
chr1	31541958	31548029	0	0	1
chr1	51603360	51609431	0	0	1
NW_022994826.1	120550	126621	0	0	1
NW_022994841.1	267035	273106	0	0	1
chr2	30268003	30274075	0	0	1
chr3	202211	208283	0	0	1
chr5	19825543	19831615	0	0	1
chr5	60628393	60634465	0	0	1
chr9	32945163	32951235	0	0	1
NW_022994798.1	36132	42204	0	0	1
chr1	6064275	6070348	0	0	1
chr2	451436	457509	0	0	1
chr2	7404315	7410388	0	0	1
chr2	8309409	8315482	0	0	1
chr2	23767096	23773169	0	0	1
chr2	26771446	26777519	0	0	1
chr2	29155607	29161680	0	0	1
chr2	65910718	65916791	0	0	1
chr4	14303248	14309321	0	0	1
chr4	41595250	41601323	0	0	1
chr7	13351089	13357162	0	0	1
chr7	21747962	21754035	0	0	1
chr8	51084844	51090917	0	0	1
chr9	21098165	21104238	0	0	1
chr9	36071932	36078005	0	0	1
chr10	25077723	25083797	0	0	1
chr10	48355700	48361774	0	0	1
chr2	73153875	73159949	0	0	1
chr5	23619494	23625568	0	0	1
chr5	44728095	44734169	0	0	1
chr8	42109518	42115592	0	0	1
NW_022994816.1	135022	141096	0	0	1
chr10	42756826	42762901	0	0	1
chr2	27059030	27065105	0	0	1
chr3	4914916	4920991	0	0	1
chr3	25028019	25034094	0	0	1
chr5	23626535	23632610	0	0	1
chr9	16056735	16062810	0	0	1
chr9	23027337	23033412	0	0	1
NW_022994829.1	339367	345442	0	0	1
chr6	45258562	45264638	0	0	1
NW_022994838.1	165482	171558	0	0	1
NW_022994966.1	399860	405936	0	0	1
chr3	32069789	32075866	0	0	1
NW_022994859.1	90322	96399	0	0	1
chr2	1188973	1195051	0	0	1
chr3	43227751	43233829	0	0	1
chr5	23588744	23594822	0	0	1
chr6	34465591	34471669	0	0	1
chr7	27815782	27821860	0	0	1
chr8	893360	899438	0	0	1
chr8	12956878	12962956	0	0	1
chr8	56680587	56686665	0	0	1
chr9	17811612	17817690	0	0	1
NW_022994937.1	271788	277866	0	0	1
chr1	38192017	38198096	0	0	1
chr5	62270519	62276598	0	0	1
chr6	5310087	5316166	0	0	1
chr10	46885080	46891160	0	0	1
chr8	14023940	14030020	0	0	1
chr2	21178842	21184923	0	0	1
chr5	10881356	10887437	0	0	1
chr7	6059507	6065588	0	0	1
chr7	8681117	8687198	0	0	1
NW_022994837.1	240031	246112	0	0	1
chr5	7875837	7881919	0	0	1
NW_022994837.1	636256	642338	0	0	1
NW_022994870.1	821141	827223	0	0	1
chr5	10888216	10894299	0	0	1
NW_022994857.1	202978	209061	0	0	1
chr3	21319631	21325715	0	0	1
chr8	47136533	47142617	0	0	1
NW_022994890.1	39934	46018	0	0	1
chr2	68852877	68858963	0	0	1
NW_022994853.1	46067	52153	0	0	1
NW_022994863.1	459197	465284	0	0	1
NW_022994815.1	85346	91434	0	0	1
chr5	23635114	23641203	0	0	1
chr8	35182263	35188352	0	0	1
chr2	45593606	45599696	0	0	1
NW_022994836.1	171347	177438	0	0	1
chr8	22208599	22214691	0	0	1
chr2	32707072	32713166	0	0	1
chr4	637980	644074	0	0	1
chr7	50113468	50119563	0	0	1
chr3	38304278	38310375	0	0	1
chr4	48668147	48674246	0	0	1
chr2	7578709	7584812	0	0	1
chr6	34472435	34478538	0	0	1
chr8	45311165	45317268	0	0	1
chr2	68452694	68460839	0	0	2
chr5	39012917	39021063	0	0	2
chr2	8779877	8788025	0	0	2
chr6	434390	442559	0	0	2
chr5	4961590	4970500	0	0	3
chr3	33200589	33210841	0	0	3
chr2	31270952	31283256	0	0	4
chr1	28781233	28795584	0	0	5
chr9	2450084	2468558	0	0	7
chr5	66332418	66358600	0	0	11
chr1	19871887	19900352	0	0	14
chr6	401772	432920	0	0	15
chr10	21265770	21306521	0	0	19

## Sheet: CgiSat05
Placement	Position start	Position end	Box 4	Box 5	Number of monomers in an extraction
chr5	70852292	70857075	1	1	1
chr9	14986858	14991644	1	1	1
chr5	21499249	21504036	1	1	1
chr5	50421257	50426044	1	1	1
chr5	54390193	54394982	1	1	1
chr8	31814832	31819622	1	1	1
chr5	50990507	50995298	1	1	1
chr6	1774955	1779746	1	1	1
chr2	57005419	57010211	1	1	1
chr3	38198952	38203745	1	1	1
chr5	21577731	21582525	1	1	1
chr5	73105942	73110736	1	1	1
chr9	609421	614215	1	1	1
chr2	21175984	21180779	1	1	1
NW_022994888.1	56199	60994	1	1	1
chr2	19775894	19780691	1	1	1
chr5	11533358	11538155	1	1	1
chr7	50817783	50822580	1	1	1
NW_022994844.1	314195	318992	1	1	1
chr2	57941331	57946129	1	1	1
chr5	27671853	27676651	1	1	1
chr9	13030599	13035397	1	1	1
chr9	21951354	21956152	1	1	1
NW_022994882.1	67627	72425	1	1	1
chr2	64051417	64056216	1	1	1
chr4	48679069	48683868	1	1	1
chr5	14502182	14506981	1	1	1
chr5	49995042	49999841	1	1	1
chr8	35187671	35192470	1	1	1
chr9	21184087	21188886	1	1	1
chr10	11531325	11536125	1	1	1
chr3	13364702	13369502	1	1	1
chr5	17518412	17523212	1	1	1
NW_022994883.1	97533	102333	1	1	1
chr10	11532984	11537785	1	1	1
chr2	1814253	1819054	1	1	1
chr2	9658018	9662819	1	1	1
chr2	48077899	48082700	1	1	1
NW_022994831.1	331725	336526	1	1	1
NW_022994842.1	247925	252726	1	1	1
chr1	38186353	38191155	1	1	1
chr2	21183653	21188455	1	1	1
chr2	63287994	63292796	1	1	1
chr4	1093288	1098090	1	1	1
chr5	10869714	10874516	1	1	1
chr5	23575779	23580581	1	1	1
chr5	23623721	23628523	1	1	1
chr8	35204274	35209076	1	1	1
chr9	2521706	2526508	1	1	1
NW_022994778.1	75651	80453	1	1	1
NW_022994865.1	3834811	3839613	1	1	1
NW_022994895.1	43748	48550	1	1	1
chr1	23497866	23502669	1	1	1
chr10	28725084	28729887	1	1	1
chr2	1823196	1827999	1	1	1
chr2	15700018	15704821	1	1	1
chr3	4981318	4986121	1	1	1
chr3	11733870	11738673	1	1	1
chr3	22586197	22591000	1	1	1
chr3	22589236	22594039	1	1	1
chr3	23243678	23248481	1	1	1
chr3	54576857	54581660	1	1	1
chr4	2448193	2452996	1	1	1
chr4	6527387	6532190	1	1	1
chr5	54265221	54270024	1	1	1
chr7	127691	132494	1	1	1
chr7	39149510	39154313	1	1	1
chr8	15539702	15544505	1	1	1
chr8	20618498	20623301	1	1	1
chr9	267852	272655	1	1	1
chr9	6944887	6949690	1	1	1
NW_022994784.1	942886	947689	1	1	1
NW_022994836.1	167897	172700	1	1	1
NW_022994844.1	978388	983191	1	1	1
NW_022994913.1	140	4943	1	1	1
chr1	33683906	33688710	1	1	1
chr2	9077961	9082765	1	1	1
chr2	12565167	12569971	1	1	1
chr2	16919264	16924068	1	1	1
chr2	21766447	21771251	1	1	1
chr2	39205731	39210535	1	1	1
chr2	71469635	71474439	1	1	1
chr3	15868985	15873789	1	1	1
chr4	7333580	7338384	1	1	1
chr4	42867777	42872581	1	1	1
chr5	18093384	18098188	1	1	1
chr5	27208336	27213140	1	1	1
chr5	51756831	51761635	1	1	1
chr5	71815649	71820453	1	1	1
chr5	73497759	73502563	1	1	1
chr6	5009973	5014777	1	1	1
chr6	23356477	23361281	1	1	1
chr7	50726936	50731740	1	1	1
chr7	52472330	52477134	1	1	1
chr7	61269888	61274692	1	1	1
chr8	11036706	11041510	1	1	1
chr9	24361258	24366062	1	1	1
NW_022994792.1	2790	7594	1	1	1
NW_022994816.1	913425	918229	1	1	1
NW_022994836.1	191749	196553	1	1	1
NW_022994865.1	3269282	3274086	1	1	1
NW_022994866.1	162882	167686	1	1	1
NW_022994877.1	193565	198369	1	1	1
chr1	1410897	1415702	1	1	1
chr1	30603042	30607847	1	1	1
chr1	36255805	36260610	1	1	1
chr10	137535	142340	1	1	1
chr10	15206655	15211460	1	1	1
chr10	15403009	15407814	1	1	1
chr10	15408669	15413474	1	1	1
chr2	1807095	1811900	1	1	1
chr2	1810674	1815479	1	1	1
chr2	9094647	9099452	1	1	1
chr2	9298165	9302970	1	1	1
chr2	12563628	12568433	1	1	1
chr2	26078854	26083659	1	1	1
chr2	36134552	36139357	1	1	1
chr2	51127326	51132131	1	1	1
chr2	67021707	67026512	1	1	1
chr2	69706399	69711204	1	1	1
chr3	831628	836433	1	1	1
chr3	8353126	8357931	1	1	1
chr3	13360071	13364876	1	1	1
chr3	35817915	35822720	1	1	1
chr4	2804765	2809570	1	1	1
chr4	10777231	10782036	1	1	1
chr4	18645144	18649949	1	1	1
chr4	42755153	42759958	1	1	1
chr5	8375575	8380380	1	1	1
chr5	21655829	21660634	1	1	1
chr5	27570575	27575380	1	1	1
chr5	31593537	31598342	1	1	1
chr5	32847758	32852563	1	1	1
chr5	34409492	34414297	1	1	1
chr5	35265112	35269917	1	1	1
chr5	44853282	44858087	1	1	1
chr5	51793861	51798666	1	1	1
chr5	54775351	54780156	1	1	1
chr5	58746740	58751545	1	1	1
chr5	61489790	61494595	1	1	1
chr5	72809710	72814515	1	1	1
chr6	309486	314291	1	1	1
chr6	9585028	9589833	1	1	1
chr6	17818447	17823252	1	1	1
chr6	50219262	50224067	1	1	1
chr7	40340335	40345140	1	1	1
chr8	11029820	11034625	1	1	1
chr8	18389747	18394552	1	1	1
chr8	36065371	36070176	1	1	1
chr8	49640937	49645742	1	1	1
chr8	54961871	54966676	1	1	1
chr9	592738	597543	1	1	1
chr9	3963311	3968116	1	1	1
chr9	16053153	16057958	1	1	1
chr9	27418283	27423088	1	1	1
chr9	30671687	30676492	1	1	1
NW_022994774.1	119385	124190	1	1	1
NW_022994795.1	43454	48259	1	1	1
NW_022994816.1	900343	905148	1	1	1
NW_022994842.1	286744	291549	1	1	1
NW_022994865.1	3762843	3767648	1	1	1
NW_022994865.1	3765250	3770055	1	1	1
NW_022994893.1	79148	83953	1	1	1
NW_022994937.1	124526	129331	1	1	1
chr1	2482483	2487289	1	1	1
chr1	5669971	5674777	1	1	1
chr1	45284216	45289022	1	1	1
chr10	11050581	11055387	1	1	1
chr10	11528117	11532923	1	1	1
chr10	28641663	28646469	1	1	1
chr2	2359305	2364111	1	1	1
chr2	9004018	9008824	1	1	1
chr2	35555561	35560367	1	1	1
chr2	59197448	59202254	1	1	1
chr3	2296235	2301041	1	1	1
chr3	6444585	6449391	1	1	1
chr3	29194830	29199636	1	1	1
chr4	2483257	2488063	1	1	1
chr4	2528066	2532872	1	1	1
chr4	2530913	2535719	1	1	1
chr4	2633965	2638771	1	1	1
chr4	3468645	3473451	1	1	1
chr4	4115804	4120610	1	1	1
chr4	40670116	40674922	1	1	1
chr4	48622737	48627543	1	1	1
chr4	52967445	52972251	1	1	1
chr5	4780601	4785407	1	1	1
chr5	16682196	16687002	1	1	1
chr5	17527642	17532448	1	1	1
chr5	32534376	32539182	1	1	1
chr5	47406384	47411190	1	1	1
chr5	47743661	47748467	1	1	1
chr5	52446284	52451090	1	1	1
chr5	54772304	54777110	1	1	1
chr6	312957	317763	1	1	1
chr7	113546	118352	1	1	1
chr7	28273135	28277941	1	1	1
chr7	31123905	31128711	1	1	1
chr7	32557514	32562320	1	1	1
chr7	57712556	57717362	1	1	1
chr8	16325931	16330737	1	1	1
chr8	23330204	23335010	1	1	1
chr8	34786433	34791239	1	1	1
chr8	45307629	45312435	1	1	1
chr8	52847827	52852633	1	1	1
chr9	4594056	4598862	1	1	1
chr9	14988322	14993128	1	1	1
chr9	15331202	15336008	1	1	1
chr9	27421068	27425874	1	1	1
NW_022994815.1	24723	29529	1	1	1
NW_022994831.1	369897	374703	1	1	1
NW_022994851.1	89677	94483	1	1	1
NW_022994859.1	246729	251535	1	1	1
NW_022994866.1	164512	169318	1	1	1
NW_022994870.1	114330	119136	1	1	1
NW_022994895.1	422507	427313	1	1	1
NW_022994897.1	479451	484257	1	1	1
NW_022994955.1	46032	50838	1	1	1
NW_022994962.1	48927	53733	1	1	1
chr1	865019	869826	1	1	1
chr1	13933373	13938180	1	1	1
chr1	37620937	37625744	1	1	1
chr10	12153379	12158186	1	1	1
chr10	21887197	21892004	1	1	1
chr2	15697788	15702595	1	1	1
chr2	64485110	64489917	1	1	1
chr2	68682701	68687508	1	1	1
chr5	4832303	4837110	1	1	1
chr5	20010201	20015008	1	1	1
chr5	24121934	24126741	1	1	1
chr5	47796052	47800859	1	1	1
chr5	57255229	57260036	1	1	1
chr5	59284248	59289055	1	1	1
chr5	64358800	64363607	1	1	1
chr5	64630512	64635319	1	1	1
chr5	64654878	64659685	1	1	1
chr5	72804887	72809694	1	1	1
chr6	54465417	54470224	1	1	1
chr6	59463215	59468022	1	1	1
chr7	137999	142806	1	1	1
chr7	19442189	19446996	1	1	1
chr7	50718924	50723731	1	1	1
chr7	51035007	51039814	1	1	1
chr7	51429685	51434492	1	1	1
chr7	52474230	52479037	1	1	1
chr8	11027226	11032033	1	1	1
chr8	11031358	11036165	1	1	1
chr8	17057363	17062170	1	1	1
chr8	35073962	35078769	1	1	1
chr8	54965288	54970095	1	1	1
chr9	3054113	3058920	1	1	1
chr9	36682190	36686997	1	1	1
NW_022994815.1	100187	104994	1	1	1
NW_022994816.1	895201	900008	1	1	1
NW_022994816.1	949961	954768	1	1	1
NW_022994966.1	74484	79291	1	1	1
chr1	11316955	11321763	1	1	1
chr10	224570	229378	1	1	1
chr10	28658290	28663098	1	1	1
chr10	48333957	48338765	1	1	1
chr2	6240300	6245108	1	1	1
chr2	9139527	9144335	1	1	1
chr2	13525213	13530021	1	1	1
chr2	21170235	21175043	1	1	1
chr2	26092081	26096889	1	1	1
chr2	31332980	31337788	1	1	1
chr2	36528154	36532962	1	1	1
chr3	8441	13249	1	1	1
chr3	1003805	1008613	1	1	1
chr3	58059150	58063958	1	1	1
chr4	2797079	2801887	1	1	1
chr4	16859815	16864623	1	1	1
chr4	52924234	52929042	1	1	1
chr5	17353724	17358532	1	1	1
chr5	23610007	23614815	1	1	1
chr5	30713365	30718173	1	1	1
chr5	43829761	43834569	1	1	1
chr5	47021339	47026147	1	1	1
chr5	58636046	58640854	1	1	1
chr5	59787260	59792068	1	1	1
chr8	35189249	35194057	1	1	1
NW_022994794.1	229154	233962	1	1	1
NW_022994836.1	160245	165053	1	1	1
NW_022994865.1	1894876	1899684	1	1	1
NW_022994891.1	18094	22902	1	1	1
chr10	397979	402788	1	1	1
chr2	747757	752566	1	1	1
chr2	9100204	9105013	1	1	1
chr2	11606936	11611745	1	1	1
chr4	2801661	2806470	1	1	1
chr4	2806360	2811169	1	1	1
chr5	49017150	49021959	1	1	1
chr5	66086475	66091284	1	1	1
chr5	69886493	69891302	1	1	1
chr6	15595826	15600635	1	1	1
chr7	112076	116885	1	1	1
chr7	61271742	61276551	1	1	1
chr8	47133763	47138572	1	1	1
chr9	21147173	21151982	1	1	1
NW_022994794.1	615583	620392	1	1	1
NW_022994795.1	4656	9465	1	1	1
NW_022994837.1	640285	645094	1	1	1
NW_022994865.1	2709804	2714613	1	1	1
NW_022994870.1	818408	823217	1	1	1
chr1	33105066	33109876	1	1	1
chr2	11630143	11634953	1	1	1
chr2	15409670	15414480	1	1	1
chr8	51762758	51767568	1	1	1
chr8	53732166	53736976	1	1	1
chr8	56076016	56080826	1	1	1
chr9	14493240	14498050	1	1	1
NW_022994857.1	234802	239612	1	1	1
chr1	23341021	23345832	1	1	1
chr2	35504591	35509402	1	1	1
chr2	49399787	49404598	1	1	1
chr2	66572337	66577148	1	1	1
chr3	58056572	58061383	1	1	1
chr4	456330	461141	1	1	1
chr5	23578586	23583397	1	1	1
chr5	30494270	30499081	1	1	1
chr7	6074990	6079801	1	1	1
chr7	19374226	19379037	1	1	1
chr8	18994348	18999159	1	1	1
chr8	57652944	57657755	1	1	1
chr9	7202571	7207382	1	1	1
NW_022994842.1	231034	235845	1	1	1
NW_022994865.1	1891904	1896715	1	1	1
NW_022994888.1	38006	42817	1	1	1
NW_022994895.1	96263	101074	1	1	1
chr1	34346409	34351221	1	1	1
chr10	28674916	28679728	1	1	1
chr10	48291997	48296809	1	1	1
chr2	29453366	29458178	1	1	1
chr4	42874254	42879066	1	1	1
chr5	14483965	14488777	1	1	1
chr5	73475388	73480200	1	1	1
chr6	56937835	56942647	1	1	1
chr8	1506454	1511266	1	1	1
NW_022994813.1	206486	211298	1	1	1
NW_022994865.1	2708264	2713076	1	1	1
chr3	7671034	7675847	1	1	1
chr5	73307449	73312262	1	1	1
chr7	5544630	5549443	1	1	1
chr7	51037720	51042533	1	1	1
chr8	56938779	56943592	1	1	1
chr1	23764540	23769354	1	1	1
chr2	15024375	15029189	1	1	1
NW_022994900.1	144978	149792	1	1	1
chr4	22655757	22660572	1	1	1
chr7	40326761	40331576	1	1	1
chr4	8118512	8123329	1	1	1
chr5	4649513	4654330	1	1	1
chr2	1804828	1809646	1	1	1
chr2	21165191	21170009	1	1	1
chr3	158406	163224	1	1	1
chr4	11043685	11048503	1	1	1
chr6	37879341	37884162	1	1	1
chr10	15047290	15052112	1	1	1
chr9	16690088	16694910	1	1	1
chr4	12632938	12638389	1	1	2
chr10	2907394	2912934	1	1	2
chr5	7880686	7886248	1	1	2
chr8	16334169	16339733	1	1	2
chr7	119294	124861	1	1	2
NW_022994844.1	717797	723376	1	1	2
chr2	48023010	48028596	1	1	2
chr5	62275527	62281114	1	1	2
chr8	21759204	21764794	1	1	2
chr1	42044417	42050008	1	1	2
chr4	2533648	2539239	1	1	2
chr2	32703155	32708747	1	1	2
chr4	19404415	19410009	1	1	2
NW_022994883.1	70688	76282	1	1	2
chr6	51788443	51794040	1	1	2
chr2	14090444	14096042	1	1	2
chr2	65118753	65124351	1	1	2
NW_022994888.1	29801	35399	1	1	2
chr10	400819	406418	1	1	2
chr2	65138319	65143918	1	1	2
chr5	23630673	23636272	1	1	2
chr5	69876004	69881603	1	1	2
chr3	47895393	47900993	1	1	2
chr10	394138	399739	1	1	2
chr9	14990651	14996252	1	1	2
chr2	9153011	9158613	1	1	2
chr3	260291	265893	1	1	2
chr6	991349	996951	1	1	2
chr8	56924687	56930289	1	1	2
chr2	69883371	69888974	1	1	2
chr3	1775507	1781110	1	1	2
chr6	54468120	54473723	1	1	2
chr9	19022102	19027705	1	1	2
NW_022994918.1	295257	300860	1	1	2
NW_022994836.1	188069	193673	1	1	2
NW_022994996.1	0	5153	1	1	2
chr1	16492598	16498203	1	1	2
chr3	8814377	8819982	1	1	2
chr4	19471166	19476771	1	1	2
chr4	44938976	44944581	1	1	2
chr6	29070563	29076168	1	1	2
chr8	22757026	22762631	1	1	2
chr8	23218751	23224357	1	1	2
chr1	1666026	1671633	1	1	2
chr2	64314660	64320267	1	1	2
chr2	64951919	64957526	1	1	2
chr4	5033915	5039522	1	1	2
chr5	32222415	32228022	1	1	2
chr5	50152965	50158572	1	1	2
chr5	58923021	58928628	1	1	2
chr5	71829231	71834838	1	1	2
chr8	40475428	40481035	1	1	2
chr9	7199359	7204966	1	1	2
chr1	7877888	7883496	1	1	2
chr1	34445892	34451500	1	1	2
chr10	7617531	7623139	1	1	2
chr10	7630873	7636481	1	1	2
chr10	11748033	11753641	1	1	2
chr2	56084483	56090091	1	1	2
chr4	13321921	13327529	1	1	2
chr5	23573440	23579048	1	1	2
chr8	44564382	44569990	1	1	2
chr2	12559585	12565194	1	1	2
chr4	18733349	18738958	1	1	2
chr8	11038264	11043873	1	1	2
NW_022994895.1	40664	46273	1	1	2
NW_022994987.1	193227	198836	1	1	2
chr2	15903302	15908912	1	1	2
chr2	65331674	65337284	1	1	2
chr3	52202319	52207929	1	1	2
chr3	54378001	54383611	1	1	2
chr4	2494429	2500039	1	1	2
chr4	53115333	53120943	1	1	2
chr5	14507511	14513121	1	1	2
chr5	47788154	47793764	1	1	2
chr6	57952284	57957894	1	1	2
chr7	61900224	61905834	1	1	2
chr8	34441083	34446693	1	1	2
chr9	24085518	24091128	1	1	2
NW_022994794.1	428324	433934	1	1	2
NW_022994824.1	229156	234766	1	1	2
NW_022994865.1	2691444	2697054	1	1	2
NW_022994883.1	98859	104469	1	1	2
chr5	53726595	53732206	1	1	2
chr5	58913551	58919162	1	1	2
chr6	950745	956356	1	1	2
chr7	40329464	40335075	1	1	2
chr10	19466056	19471668	1	1	2
chr2	14082946	14088558	1	1	2
chr2	54228893	54234505	1	1	2
chr2	56207177	56212789	1	1	2
chr7	58544872	58550484	1	1	2
chr9	6861614	6867226	1	1	2
NW_022994842.1	261999	267611	1	1	2
NW_022994849.1	275214	280826	1	1	2
chr10	43268591	43274204	1	1	2
chr2	8955520	8961133	1	1	2
chr2	34155003	34160616	1	1	2
chr2	71471220	71476833	1	1	2
chr4	1105515	1111128	1	1	2
NW_022994863.1	647670	653283	1	1	2
NW_022994895.1	85225	90838	1	1	2
chr5	4679568	4685182	1	1	2
chr5	60642357	60647971	1	1	2
chr6	56112163	56117777	1	1	2
chr8	52817175	52822789	1	1	2
chr9	14993044	14998658	1	1	2
chr2	16909150	16914765	1	1	2
chr3	42064438	42070053	1	1	2
chr5	49997863	50003478	1	1	2
chr5	64741040	64746655	1	1	2
chr5	67279939	67285554	1	1	2
NW_022994789.1	605174	610789	1	1	2
chr1	13847121	13852737	1	1	2
chr5	5484199	5489815	1	1	2
chr5	52459469	52465085	1	1	2
chr8	56915051	56920667	1	1	2
NW_022994774.1	157413	163029	1	1	2
chr2	9368554	9374171	1	1	2
chr2	34196259	34201876	1	1	2
chr3	43987683	43993300	1	1	2
chr5	38563905	38569522	1	1	2
NW_022994865.1	743093	748710	1	1	2
chr5	14307626	14313244	1	1	2
chr7	38522517	38528135	1	1	2
chr8	56917406	56923024	1	1	2
NW_022994815.1	81701	87319	1	1	2
NW_022994832.1	487838	493457	1	1	2
chr5	9158746	9164367	1	1	2
NW_022994780.1	63873	69495	1	1	2
chr6	13485016	13490639	1	1	2
chr2	52403248	52408874	1	1	2
chr8	13430820	13436446	1	1	2
chr9	14883470	14889096	1	1	2
chr8	18735035	18740692	1	1	2
chr5	23592856	23598515	1	1	2
chr6	47660339	47666000	1	1	2
NW_022994842.1	225700	231367	1	1	2
chr8	53343497	53349168	1	1	2
NW_022994794.1	457539	463223	1	1	2
chr9	6845969	6851670	1	1	2
chr7	2654703	2660426	1	1	2
chr7	2688399	2694123	1	1	2
chr1	38188277	38194008	1	1	2
chr4	3861046	3866804	1	1	2
chr8	1092735	1098506	1	1	2
chr5	47802453	47808230	1	1	2
chr8	41654330	41660128	1	1	2
NW_022994773.1	11223	17022	1	1	2
chr2	1819328	1825163	1	1	2
chr5	47014336	47020174	1	1	2
chr6	56081786	56087771	1	1	2
chr8	8132009	8138345	1	1	3
NW_022994778.1	105215	111589	1	1	3
chr7	50722279	50728663	1	1	3
chr5	24087557	24093952	1	1	3
NW_022994841.1	286322	292718	1	1	3
chr5	54777306	54783706	1	1	3
chr9	1136715	1143115	1	1	3
chr5	51806114	51812515	1	1	3
chr5	17524724	17531126	1	1	3
chr6	55916581	55922983	1	1	3
chr7	6065303	6071705	1	1	3
chr5	69324215	69330619	1	1	3
NW_022994809.1	339074	345478	1	1	3
chr2	14190596	14197002	1	1	3
chr5	37252032	37258438	1	1	3
chr1	37929429	37935836	1	1	3
NW_022994816.1	932391	938799	1	1	3
chr2	52897137	52903546	1	1	3
chr5	72892536	72898945	1	1	3
NW_022994893.1	60430	66839	1	1	3
chr3	2759283	2765693	1	1	3
NW_022994863.1	8531	14941	1	1	3
chr2	23964123	23970535	1	1	3
chr2	35551230	35557642	1	1	3
chr4	16890561	16896973	1	1	3
chr8	34691785	34698197	1	1	3
NW_022994863.1	454744	461156	1	1	3
chr4	16843957	16850370	1	1	3
chr4	52951979	52958392	1	1	3
chr5	21652528	21658941	1	1	3
chr7	4108874	4115287	1	1	3
NW_022994865.1	2123352	2129765	1	1	3
chr2	45588311	45594725	1	1	3
chr3	21310368	21316782	1	1	3
NW_022994865.1	2663898	2670313	1	1	3
chr5	59256497	59262913	1	1	3
chr9	6852184	6858600	1	1	3
chr9	31484659	31491075	1	1	3
NW_022994895.1	79424	85840	1	1	3
chr2	11638975	11645392	1	1	3
chr3	4432759	4439176	1	1	3
NW_022994794.1	418304	424721	1	1	3
chr5	72983677	72990095	1	1	3
NW_022994822.1	467179	473597	1	1	3
chr10	25882798	25889217	1	1	3
chr3	4173488	4179907	1	1	3
chr8	34834087	34840506	1	1	3
NW_022994863.1	639022	645441	1	1	3
chr5	17443532	17449952	1	1	3
chr8	34378744	34385164	1	1	3
chr5	33713874	33720295	1	1	3
chr5	60299131	60305552	1	1	3
chr3	11446795	11453218	1	1	3
chr8	27058485	27064908	1	1	3
chr2	57451097	57457522	1	1	3
chr5	10876947	10883372	1	1	3
chr3	8385977	8392404	1	1	3
chr2	34180807	34187235	1	1	3
chr5	17706887	17713316	1	1	3
chr5	44565872	44572301	1	1	3
chr7	307383	313812	1	1	3
chr4	11768012	11774442	1	1	3
NW_022994794.1	406643	413076	1	1	3
chr1	42053092	42059526	1	1	3
chr5	70865623	70872067	1	1	3
chr5	54840590	54847036	1	1	3
chr5	52364890	52371353	1	1	3
chr2	35511104	35517569	1	1	3
chr10	35804824	35811291	1	1	3
chr5	51829785	51836256	1	1	3
chr10	444895	451368	1	1	3
chr3	21378531	21385004	1	1	3
chr5	58905672	58912148	1	1	3
NW_022994816.1	869157	875633	1	1	3
chr5	3452338	3458815	1	1	3
NW_022994865.1	2695241	2701718	1	1	3
chr8	56920061	56926544	1	1	3
NW_022994836.1	184782	191265	1	1	3
chr5	72811174	72817658	1	1	3
chr7	5748923	5755447	1	1	3
NW_022994859.1	63519	70044	1	1	3
chr5	52357723	52364254	1	1	3
chr5	64175853	64182408	1	1	3
chr2	23770972	23777543	1	1	3
chr9	21177834	21184407	1	1	3
chr9	36677743	36684338	1	1	3
chr9	32955015	32961626	1	1	3
chr10	48285617	48292277	1	1	3
chr6	20196576	20203250	1	1	3
chr5	54835824	54842597	1	1	3
chr5	52375256	52382106	1	1	4
chr8	20607761	20614857	1	1	4
chr6	39441767	39448900	1	1	4
NW_022994872.1	111511	118664	1	1	4
chr2	64037323	64044525	1	1	4
chr8	30766470	30773673	1	1	4
chr5	23600569	23607774	1	1	4
chr10	8014295	8021505	1	1	4
chr9	32950114	32957325	1	1	4
chr2	11633784	11640996	1	1	4
chr7	5760191	5767406	1	1	4
chr4	48673042	48680258	1	1	4
chr5	47681822	47689040	1	1	4
chr5	71860223	71867441	1	1	4
chr4	242433	249652	1	1	4
chr5	60396729	60403949	1	1	4
chr7	58539634	58546855	1	1	4
chr4	2539323	2546545	1	1	4
chr9	25272426	25279650	1	1	4
chr3	1378700	1385925	1	1	4
chr4	53104085	53111313	1	1	4
chr2	34201117	34208347	1	1	4
NW_022994865.1	2578768	2586006	1	1	4
chr4	9226081	9233322	1	1	4
chr5	51743215	51750465	1	1	4
chr5	72647370	72654629	1	1	4
chr10	54995870	55003133	1	1	4
chr3	42069007	42076273	1	1	4
chr4	49836313	49843582	1	1	4
chr5	71839125	71846395	1	1	4
chr9	8684811	8692082	1	1	4
chr2	65284612	65291888	1	1	4
chr4	20730874	20738150	1	1	4
chr9	20023555	20030831	1	1	4
chr9	16584322	16591600	1	1	4
chr9	21169249	21176535	1	1	4
chr9	32851674	32859005	1	1	4
chr2	68847474	68854810	1	1	4
chr7	115083	122420	1	1	4
chr10	1715002	1722342	1	1	4
chr5	17450613	17457960	1	1	4
NW_022994774.1	129470	136863	1	1	4
chr2	23972561	23979979	1	1	4
chr6	11663125	11670596	1	1	4
chr8	35176718	35184226	1	1	4
NW_022994844.1	147368	154882	1	1	4
chr6	322674	330195	1	1	4
chr9	6883996	6891812	1	1	5
chr1	46100541	46108537	1	1	5
NW_022994799.1	603095	611098	1	1	5
NW_022994794.1	603236	611250	1	1	5
chr5	43956834	43964850	1	1	5
chr2	9377832	9385850	1	1	5
NW_022994865.1	730658	738676	1	1	5
chr2	36504031	36512052	1	1	5
chr4	33620636	33628658	1	1	5
chr3	57532779	57540807	1	1	5
chr5	24751488	24759521	1	1	5
NW_022994815.1	101796	109846	1	1	5
chr7	6070045	6078109	1	1	5
NW_022994895.1	59679	67755	1	1	5
chr6	56669548	56677625	1	1	5
chr9	31007831	31015909	1	1	5
chr8	19266776	19274855	1	1	5
chr10	54481538	54489625	1	1	5
chr5	52260318	52268409	1	1	5
chr5	69372422	69380515	1	1	5
chr6	54908792	54916899	1	1	5
chr8	57749896	57758024	1	1	5
chr2	72312690	72320833	1	1	5
chr8	53810298	53818441	1	1	5
chr8	58374907	58383055	1	1	5
chr5	2201510	2209685	1	1	5
chr5	16355698	16363894	1	1	5
chr8	53736266	53744481	1	1	5
chr8	15861600	15869819	1	1	5
chr5	8176010	8184328	1	1	5
chr10	54472115	54480794	1	1	6
NW_022994844.1	692566	701381	1	1	6
NW_022994863.1	706847	715668	1	1	6
chr6	12688951	12697775	1	1	6
chr4	48652704	48661535	1	1	6
chr8	57887615	57896447	1	1	6
chr7	5752864	5761697	1	1	6
chr8	35194061	35202925	1	1	6
chr2	53108749	53117620	1	1	6
chr5	24106216	24115097	1	1	6
chr3	42053456	42062353	1	1	6
chr1	51322360	51331268	1	1	6
chr5	47008500	47017433	1	1	6
chr9	4441695	4450634	1	1	6
chr5	52438994	52447939	1	1	6
NW_022994865.1	2922531	2931531	1	1	6
chr5	49893867	49902885	1	1	6
chr8	43546356	43555377	1	1	6
chr5	70853697	70862757	1	1	6
chr6	15600558	15609716	1	1	6
NW_022994857.1	207121	216304	1	1	6
chr7	58958846	58968481	1	1	7
chr9	6907602	6917286	1	1	7
chr2	55509359	55519099	1	1	7
chr3	996353	1006095	1	1	7
chr9	1718978	1728749	1	1	7
chr5	31229147	31238959	1	1	7
chr5	71844328	71854213	1	1	7
chr5	24091339	24101390	1	1	7
chr5	24098777	24108828	1	1	7
chr9	6888539	6898885	1	1	8
chr5	17457916	17468404	1	1	8
NW_022994844.1	461022	471522	1	1	8
NW_022994859.1	73395	83898	1	1	8
chr5	14533965	14544554	1	1	8
chr8	57737336	57747948	1	1	8
chr6	56049635	56060278	1	1	8
chr8	51591411	51602136	1	1	8
chr2	7590271	7601126	1	1	8
chr5	71851132	71861993	1	1	8
chr2	34184810	34195725	1	1	8
chr2	21769752	21781154	1	1	9
chr3	2079523	2090937	1	1	9
chr4	53086479	53098026	1	1	9
chr5	62253019	62264576	1	1	9
chr5	8188497	8200497	1	1	10
chr2	63278617	63290733	1	1	10
chr2	31156484	31168689	1	1	10
chr1	19517683	19530202	1	1	10
chr9	6869556	6882538	1	1	11
chr7	5735180	5748231	1	1	11
chr10	11662398	11675551	1	1	11
chr9	1595105	1608330	1	1	11
chr5	70841540	70854844	1	1	11
chr5	2052055	2066813	1	1	13
chr9	6915864	6930721	1	1	13
chr5	24133463	24148474	1	1	13
chr4	53038927	53055586	1	1	15
chr5	36320798	36325602	1	0	1
chr8	9727094	9731899	1	0	1
chr2	4054532	4059338	1	0	1
chr8	38079640	38084448	1	0	1
chr10	3105847	3110656	1	0	1
chr2	47940647	47945460	1	0	1
chr7	49891171	49895984	1	0	1
chr10	35799765	35804583	1	0	1
NW_022994825.1	161015	165793	0	1	1
chr2	67616216	67620997	0	1	1
NW_022994865.1	2829713	2834494	0	1	1
chr5	14496712	14501496	0	1	1
chr1	38214080	38218866	0	1	1
chr8	35208308	35213097	0	1	1
chr8	2905108	2909898	0	1	1
chr5	73111130	73115921	0	1	1
chr5	58931087	58935881	0	1	1
chr4	8115009	8119804	0	1	1
chr4	53098418	53103213	0	1	1
chr9	14879049	14883844	0	1	1
chr5	41100754	41105550	0	1	1
chr7	2691969	2696765	0	1	1
chr9	21200147	21204943	0	1	1
chr2	61134847	61139644	0	1	1
chr2	65313227	65318024	0	1	1
chr4	22669293	22674090	0	1	1
chr4	22677590	22682387	0	1	1
chr8	57659249	57664046	0	1	1
NW_022994851.1	95913	100710	0	1	1
NW_022994854.1	124950	129747	0	1	1
chr1	23556297	23561095	0	1	1
chr1	45331709	45336507	0	1	1
chr10	11516865	11521663	0	1	1
chr4	18754785	18759583	0	1	1
chr6	1765999	1770797	0	1	1
chr7	2658277	2663075	0	1	1
chr9	2152203	2157001	0	1	1
NW_022994848.1	91195	95993	0	1	1
NW_022994863.1	16369	21167	0	1	1
NW_022994900.1	148022	152820	0	1	1
chr2	23962701	23967500	0	1	1
chr2	26067475	26072274	0	1	1
chr3	14081191	14085990	0	1	1
chr4	2631219	2636018	0	1	1
chr4	9230093	9234892	0	1	1
chr5	16692328	16697127	0	1	1
chr5	73294815	73299614	0	1	1
chr8	13426364	13431163	0	1	1
NW_022994865.1	2616842	2621641	0	1	1
NW_022994888.1	19562	24361	0	1	1
chr10	11239197	11243997	0	1	1
chr5	33464657	33469457	0	1	1
NW_022994895.1	235195	239995	0	1	1
chr1	30767681	30772482	0	1	1
chr2	9150684	9155485	0	1	1
chr5	44859410	44864211	0	1	1
chr5	58951629	58956430	0	1	1
chr6	49050012	49054813	0	1	1
chr7	23557374	23562175	0	1	1
chr7	40324101	40328902	0	1	1
chr8	43538336	43543137	0	1	1
NW_022994774.1	171780	176581	0	1	1
NW_022994828.1	26546	31347	0	1	1
chr1	9776754	9781556	0	1	1
chr1	37614575	37619377	0	1	1
chr10	30956	35758	0	1	1
chr2	10116235	10121037	0	1	1
chr5	71836175	71840977	0	1	1
chr7	4930903	4935705	0	1	1
chr7	7394633	7399435	0	1	1
NW_022994815.1	498367	503169	0	1	1
chr1	48999945	49004748	0	1	1
chr2	71473500	71478303	0	1	1
chr3	21305952	21310755	0	1	1
chr3	38300931	38305734	0	1	1
chr7	23708739	23713542	0	1	1
chr7	34762882	34767685	0	1	1
chr9	36902949	36907752	0	1	1
NW_022994799.1	169308	174111	0	1	1
NW_022994859.1	80724	85527	0	1	1
chr1	38184087	38188891	0	1	1
chr10	21897502	21902306	0	1	1
chr2	7602350	7607154	0	1	1
chr4	48665334	48670138	0	1	1
chr5	31210664	31215468	0	1	1
chr5	58726585	58731389	0	1	1
chr8	30760806	30765610	0	1	1
chr9	19592561	19597365	0	1	1
NW_022994784.1	639101	643905	0	1	1
NW_022994833.1	198868	203672	0	1	1
chr10	2923722	2928527	0	1	1
chr2	43638378	43643183	0	1	1
chr3	4918871	4923676	0	1	1
chr5	4697063	4701868	0	1	1
chr5	7818509	7823314	0	1	1
chr5	24112485	24117290	0	1	1
chr5	60633370	60638175	0	1	1
chr5	64350813	64355618	0	1	1
chr8	15871185	15875990	0	1	1
NW_022994794.1	466725	471530	0	1	1
NW_022994815.1	30766	35571	0	1	1
NW_022994870.1	471357	476162	0	1	1
chr1	2349883	2354689	0	1	1
chr1	23503309	23508115	0	1	1
chr4	1099312	1104118	0	1	1
chr5	47735514	47740320	0	1	1
chr5	50984364	50989170	0	1	1
chr5	53090498	53095304	0	1	1
NW_022994774.1	161394	166200	0	1	1
NW_022994794.1	465170	469976	0	1	1
NW_022994865.1	3767157	3771963	0	1	1
NW_022994870.1	99074	103880	0	1	1
chr10	33612594	33617401	0	1	1
chr2	27056196	27061003	0	1	1
chr2	68725724	68730531	0	1	1
chr4	18770665	18775472	0	1	1
chr5	14311113	14315920	0	1	1
chr5	37247431	37252238	0	1	1
chr5	67268937	67273744	0	1	1
chr7	39543074	39547881	0	1	1
chr7	60763934	60768741	0	1	1
chr8	56589762	56594569	0	1	1
chr9	16064686	16069493	0	1	1
NW_022994886.1	61962	66769	0	1	1
chr10	38884709	38889517	0	1	1
chr4	44947075	44951883	0	1	1
chr5	7869806	7874614	0	1	1
chr5	30963086	30967894	0	1	1
chr6	15501459	15506267	0	1	1
chr7	6028136	6032944	0	1	1
chr8	2537527	2542335	0	1	1
chr9	8793390	8798198	0	1	1
NW_022994795.1	40804	45612	0	1	1
chr1	23500615	23505424	0	1	1
chr1	29632087	29636896	0	1	1
chr1	46198634	46203443	0	1	1
chr1	52187416	52192225	0	1	1
chr2	21785588	21790397	0	1	1
chr4	53010979	53015788	0	1	1
chr5	3462825	3467634	0	1	1
chr5	37849813	37854622	0	1	1
chr10	56898824	56903634	0	1	1
chr2	15403681	15408491	0	1	1
chr4	12628811	12633621	0	1	1
chr4	16857778	16862588	0	1	1
chr5	17430432	17435242	0	1	1
chr7	55978480	55983290	0	1	1
NW_022994844.1	166713	171523	0	1	1
chr1	34323418	34328229	0	1	1
chr5	53748559	53753370	0	1	1
NW_022994844.1	686573	691384	0	1	1
NW_022994918.1	289306	294117	0	1	1
chr2	67622207	67627019	0	1	1
NW_022994946.1	311486	316298	0	1	1
chr8	4477989	4482802	0	1	1
NW_022994855.1	203467	208280	0	1	1
chr5	64625461	64630275	0	1	1
chr6	2891852	2896666	0	1	1
chr5	69820982	69825797	0	1	1
chr2	29635529	29640345	0	1	1
chr5	54393790	54398607	0	1	1
NW_022994865.1	2279651	2284469	0	1	1
chr8	31500013	31504832	0	1	1
chr1	41632859	41637680	0	1	1
chr8	55373006	55377827	0	1	1
chr7	19437451	19442292	0	1	1
chr7	2674998	2679846	0	1	1
chr2	1796531	1802093	0	1	2
chr5	33727857	33733424	0	1	2
chr5	52350155	52355723	0	1	2
chr4	5040762	5046337	0	1	2
chr9	35360128	35365705	0	1	2
chr2	68660011	68665593	0	1	2
chr8	15877193	15882782	0	1	2
chr9	15123510	15129104	0	1	2
chr2	17662224	17667822	0	1	2
chr4	22687090	22692688	0	1	2
chr4	53080245	53085843	0	1	2
chr7	61305652	61311250	0	1	2
NW_022994865.1	755985	761584	0	1	2
chr2	32600340	32605940	0	1	2
chr2	56079017	56084619	0	1	2
chr3	14089252	14094854	0	1	2
chr5	23654228	23659830	0	1	2
chr7	3877389	3882991	0	1	2
chr8	47147804	47153408	0	1	2
NW_022994825.1	5399	11003	0	1	2
NW_022994875.1	113239	118843	0	1	2
chr5	16381162	16386767	0	1	2
chr8	41665388	41670993	0	1	2
chr5	15158224	15163830	0	1	2
NW_022994774.1	134829	140435	0	1	2
chr1	25530868	25536475	0	1	2
chr3	1119334	1124941	0	1	2
chr2	37565139	37570747	0	1	2
chr2	48070297	48075905	0	1	2
chr5	64649436	64655044	0	1	2
chr8	56929167	56934776	0	1	2
NW_022994859.1	84492	90101	0	1	2
chr4	17904563	17910173	0	1	2
chr2	23775354	23780965	0	1	2
chr4	18976593	18982204	0	1	2
chr3	43992881	43998493	0	1	2
chr1	34307659	34313272	0	1	2
chr3	38203175	38208789	0	1	2
chr5	23615970	23621586	0	1	2
chr7	51424028	51429645	0	1	2
chr8	35164360	35169977	0	1	2
chr5	72948013	72953631	0	1	2
chr1	858933	864552	0	1	2
chr5	58928674	58934310	0	1	2
chr2	44674852	44681227	0	1	3
chr3	26130753	26137139	0	1	3
chr1	42033246	42039634	0	1	3
chr2	7557590	7563981	0	1	3
chr8	53815264	53821659	0	1	3
chr9	36667120	36673525	0	1	3
NW_022994795.1	47754	54162	0	1	3
chr9	16072147	16078556	0	1	3
NW_022994835.1	334368	340777	0	1	3
NW_022994842.1	217399	223808	0	1	3
chr8	58379666	58386079	0	1	3
chr1	37610716	37617131	0	1	3
chr2	21155490	21161906	0	1	3
chr2	56197756	56204172	0	1	3
NW_022994794.1	452491	458908	0	1	3
chr2	15893498	15899916	0	1	3
chr9	3025350	3031771	0	1	3
chr9	3035110	3041531	0	1	3
chr4	3856786	3863212	0	1	3
chr5	51735256	51741682	0	1	3
chr2	21189191	21195625	0	1	3
chr7	6054456	6061453	0	1	4
chr2	45597838	45605035	0	1	4
chr5	14474236	14481442	0	1	4
chr5	52466600	52473807	0	1	4
NW_022994795.1	57495	64705	0	1	4
chr8	35159278	35166497	0	1	4
chr10	57072853	57080075	0	1	4
chr4	2477668	2484899	0	1	4
chr9	3044864	3052847	0	1	5
chr6	11668030	11676045	0	1	5
NW_022994883.1	125423	133451	0	1	5
chr4	714207	722241	0	1	5
NW_022994882.1	0	7272	0	1	6
chr2	55517638	55526478	0	1	6
chr1	33160609	33165410	0	0	1
chr2	12474832	12479634	0	0	1
chr9	21191253	21196055	0	0	1
chr2	11798590	11803393	0	0	1
chr3	30546719	30551528	0	0	1

## Sheet: CgiSat06
Placement	Position start	Position end	Box 4	Box 5	Number of monomers in an extraction
chr5	17678444	17683045	1	1	1
chr5	964948	969551	1	1	1
NW_022994832.1	297620	302224	1	1	1
chr4	53028629	53033234	1	1	1
chr8	3229936	3234541	1	1	1
chr9	16779081	16783687	1	1	1
NW_022994865.1	3561342	3565949	1	1	1
NW_022994867.1	67967	72574	1	1	1
chr1	4048061	4052669	1	1	1
chr2	61851870	61856479	1	1	1
chr1	33069368	33073978	1	1	1
chr2	41321857	41326467	1	1	1
chr1	38478866	38483477	1	1	1
chr1	42132949	42137560	1	1	1
chr2	41245315	41249926	1	1	1
chr6	20762684	20767295	1	1	1
chr2	35646535	35651147	1	1	1
NW_022994813.1	394670	399282	1	1	1
chr2	20585224	20589837	1	1	1
chr5	17667513	17672126	1	1	1
chr9	15335994	15340607	1	1	1
NW_022994870.1	843817	848430	1	1	1
NW_022994870.1	847175	851788	1	1	1
chr1	20701850	20706464	1	1	1
chr4	30800228	30804842	1	1	1
chr5	31592907	31597521	1	1	1
chr8	42480976	42485590	1	1	1
chr9	18742197	18746811	1	1	1
NW_022994880.1	17621	22235	1	1	1
chr1	5685243	5689858	1	1	1
chr3	35318570	35323185	1	1	1
chr3	51369417	51374032	1	1	1
chr5	17689537	17694152	1	1	1
chr6	319749	324364	1	1	1
chr6	50210819	50215434	1	1	1
chr6	54578376	54582991	1	1	1
chr7	54889355	54893970	1	1	1
chr8	5099191	5103806	1	1	1
chr8	9053768	9058383	1	1	1
chr8	55311420	55316035	1	1	1
chr9	9761219	9765834	1	1	1
chr9	9815245	9819860	1	1	1
NW_022994793.1	7120	11735	1	1	1
chr10	19447664	19452280	1	1	1
chr10	32237024	32241640	1	1	1
chr10	47254580	47259196	1	1	1
chr10	53993166	53997782	1	1	1
chr2	1673664	1678280	1	1	1
chr2	3366819	3371435	1	1	1
chr2	3415700	3420316	1	1	1
chr2	41244173	41248789	1	1	1
chr2	42434256	42438872	1	1	1
chr2	49449950	49454566	1	1	1
chr2	51978070	51982686	1	1	1
chr3	22811951	22816567	1	1	1
chr4	33384875	33389491	1	1	1
chr4	52939704	52944320	1	1	1
chr4	52995035	52999651	1	1	1
chr5	23375518	23380134	1	1	1
chr5	31586402	31591018	1	1	1
chr5	55784813	55789429	1	1	1
chr5	64435629	64440245	1	1	1
chr5	64437320	64441936	1	1	1
chr6	5390570	5395186	1	1	1
chr6	15582819	15587435	1	1	1
chr6	40150794	40155410	1	1	1
chr6	50215359	50219975	1	1	1
chr6	50216630	50221246	1	1	1
chr7	30332475	30337091	1	1	1
chr7	58899295	58903911	1	1	1
chr8	2073294	2077910	1	1	1
chr8	34958539	34963155	1	1	1
chr9	24108334	24112950	1	1	1
NW_022994793.1	9824	14440	1	1	1
NW_022994850.1	570616	575232	1	1	1
NW_022994869.1	142260	146876	1	1	1
NW_022994870.1	876387	881003	1	1	1
chr1	1838853	1843470	1	1	1
chr1	1841772	1846389	1	1	1
chr1	13714588	13719205	1	1	1
chr1	13720652	13725269	1	1	1
chr1	33085688	33090305	1	1	1
chr1	33106619	33111236	1	1	1
chr1	1410264	1414881	1	1	1
chr10	3470329	3474946	1	1	1
chr10	32245326	32249943	1	1	1
chr10	34787748	34792365	1	1	1
chr10	41471587	41476204	1	1	1
chr10	41472797	41477414	1	1	1
chr10	48082006	48086623	1	1	1
chr2	263291	267908	1	1	1
chr2	3391452	3396069	1	1	1
chr2	3403673	3408290	1	1	1
chr2	3405328	3409945	1	1	1
chr2	3408138	3412755	1	1	1
chr2	3416899	3421516	1	1	1
chr2	3421444	3426061	1	1	1
chr2	19836415	19841032	1	1	1
chr2	41325398	41330015	1	1	1
chr2	49424996	49429613	1	1	1
chr2	49447054	49451671	1	1	1
chr2	49448300	49452917	1	1	1
chr2	49465237	49469854	1	1	1
chr2	51976348	51980965	1	1	1
chr2	56214601	56219218	1	1	1
chr3	8813749	8818366	1	1	1
chr3	38283101	38287718	1	1	1
chr3	39829309	39833926	1	1	1
chr4	18283260	18287877	1	1	1
chr4	30798729	30803346	1	1	1
chr4	33383249	33387866	1	1	1
chr4	52894242	52898859	1	1	1
chr4	52942222	52946839	1	1	1
chr4	52955767	52960384	1	1	1
chr4	52989829	52994446	1	1	1
chr4	52991446	52996063	1	1	1
chr4	53095220	53099837	1	1	1
chr5	8480547	8485164	1	1	1
chr5	9332828	9337445	1	1	1
chr5	17298666	17303283	1	1	1
chr5	17670932	17675549	1	1	1
chr5	23382252	23386869	1	1	1
chr5	23385726	23390343	1	1	1
chr5	31455266	31459883	1	1	1
chr5	31458580	31463197	1	1	1
chr5	31605522	31610139	1	1	1
chr5	47685612	47690229	1	1	1
chr5	52730972	52735589	1	1	1
chr5	55802901	55807518	1	1	1
chr5	63145067	63149684	1	1	1
chr5	70097035	70101652	1	1	1
chr6	318549	323166	1	1	1
chr6	9909389	9914006	1	1	1
chr6	9999026	10003643	1	1	1
chr6	10005874	10010491	1	1	1
chr6	10827256	10831873	1	1	1
chr6	10830613	10835230	1	1	1
chr6	15591864	15596481	1	1	1
chr6	15597770	15602387	1	1	1
chr6	20742493	20747110	1	1	1
chr6	20749169	20753786	1	1	1
chr6	20911322	20915939	1	1	1
chr6	44022606	44027223	1	1	1
chr6	57176714	57181331	1	1	1
chr7	6014056	6018673	1	1	1
chr7	6015924	6020541	1	1	1
chr7	6017135	6021752	1	1	1
chr7	23854837	23859454	1	1	1
chr7	29293992	29298609	1	1	1
chr7	29295646	29300263	1	1	1
chr7	34409993	34414610	1	1	1
chr7	38892132	38896749	1	1	1
chr7	54886700	54891317	1	1	1
chr8	2067391	2072008	1	1	1
chr8	2068644	2073261	1	1	1
chr8	15301563	15306180	1	1	1
chr9	580667	585284	1	1	1
chr9	9869278	9873895	1	1	1
chr9	30180851	30185468	1	1	1
chr9	31801234	31805851	1	1	1
NW_022994832.1	298814	303431	1	1	1
NW_022994850.1	573579	578196	1	1	1
NW_022994870.1	845525	850142	1	1	1
NW_022994880.1	21869	26486	1	1	1
NW_022994880.1	31377	35994	1	1	1
NW_022994880.1	37010	41627	1	1	1
NW_022994880.1	59630	64247	1	1	1
NW_022994889.1	34859	39476	1	1	1
NW_022994939.1	308006	312623	1	1	1
chr10	19463049	19467667	1	1	1
chr10	48079099	48083717	1	1	1
chr10	53992018	53996636	1	1	1
chr2	3388560	3393178	1	1	1
chr2	11643667	11648285	1	1	1
chr2	21584390	21589008	1	1	1
chr2	51989804	51994422	1	1	1
chr2	63081830	63086448	1	1	1
chr3	52207633	52212251	1	1	1
chr4	4900886	4905504	1	1	1
chr4	13748013	13752631	1	1	1
chr5	17669136	17673754	1	1	1
chr5	17685851	17690469	1	1	1
chr5	21919889	21924507	1	1	1
chr5	31597536	31602154	1	1	1
chr5	31603883	31608501	1	1	1
chr5	52725324	52729942	1	1	1
chr5	64438892	64443510	1	1	1
chr6	17712300	17716918	1	1	1
chr6	19589739	19594357	1	1	1
chr6	20747911	20752529	1	1	1
chr6	50749452	50754070	1	1	1
chr7	4663955	4668573	1	1	1
chr7	25139983	25144601	1	1	1
chr8	2075154	2079772	1	1	1
chr8	15300361	15304979	1	1	1
chr8	36637085	36641703	1	1	1
chr8	42914247	42918865	1	1	1
chr9	24107120	24111738	1	1	1
chr9	36167007	36171625	1	1	1
NW_022994813.1	396314	400932	1	1	1
NW_022994813.1	581325	585943	1	1	1
NW_022994865.1	2115186	2119804	1	1	1
NW_022994880.1	64484	69102	1	1	1
NW_022994889.1	33575	38193	1	1	1
chr1	3310935	3315554	1	1	1
chr1	33067836	33072455	1	1	1
chr1	45271906	45276525	1	1	1
chr1	48832266	48836885	1	1	1
chr10	258625	263244	1	1	1
chr10	23422034	23426653	1	1	1
chr10	32230617	32235236	1	1	1
chr2	1510276	1514895	1	1	1
chr2	3365105	3369724	1	1	1
chr2	3406871	3411490	1	1	1
chr2	20586856	20591475	1	1	1
chr2	37173016	37177635	1	1	1
chr2	41360803	41365422	1	1	1
chr2	49421132	49425751	1	1	1
chr2	51972678	51977297	1	1	1
chr2	63083994	63088613	1	1	1
chr2	71535483	71540102	1	1	1
chr3	8812009	8816628	1	1	1
chr5	4804666	4809285	1	1	1
chr5	23371141	23375760	1	1	1
chr5	31620445	31625064	1	1	1
chr5	36911849	36916468	1	1	1
chr5	73495149	73499768	1	1	1
chr6	5388931	5393550	1	1	1
chr6	10000554	10005173	1	1	1
chr6	16044436	16049055	1	1	1
chr7	40288806	40293425	1	1	1
chr7	40290115	40294734	1	1	1
chr8	2078555	2083174	1	1	1
chr8	2080210	2084829	1	1	1
chr8	9055405	9060024	1	1	1
chr8	15305420	15310039	1	1	1
chr8	54213308	54217927	1	1	1
chr9	13327203	13331822	1	1	1
chr9	34971851	34976470	1	1	1
NW_022994793.1	5488	10107	1	1	1
NW_022994793.1	8330	12949	1	1	1
NW_022994870.1	975057	979676	1	1	1
chr1	19867882	19872502	1	1	1
chr10	32241963	32246583	1	1	1
chr10	48067652	48072272	1	1	1
chr10	48080794	48085414	1	1	1
chr10	50551409	50556029	1	1	1
chr2	266697	271317	1	1	1
chr2	1511912	1516532	1	1	1
chr2	3385595	3390215	1	1	1
chr2	3396116	3400736	1	1	1
chr2	19835211	19839831	1	1	1
chr2	37179372	37183992	1	1	1
chr2	38959309	38963929	1	1	1
chr2	49466438	49471058	1	1	1
chr2	58781773	58786393	1	1	1
chr2	65330738	65335358	1	1	1
chr3	22824619	22829239	1	1	1
chr3	38310488	38315108	1	1	1
chr3	39830950	39835570	1	1	1
chr3	42324853	42329473	1	1	1
chr3	52206249	52210869	1	1	1
chr4	26670920	26675540	1	1	1
chr5	17294258	17298878	1	1	1
chr5	17717152	17721772	1	1	1
chr5	31587959	31592579	1	1	1
chr5	73500869	73505489	1	1	1
chr6	10832166	10836786	1	1	1
chr6	17710549	17715169	1	1	1
chr6	36851297	36855917	1	1	1
chr6	40152293	40156913	1	1	1
chr6	56643248	56647868	1	1	1
chr7	25138673	25143293	1	1	1
chr8	299171	303791	1	1	1
chr8	300556	305176	1	1	1
chr8	2076794	2081414	1	1	1
chr8	36626500	36631120	1	1	1
chr9	33461018	33465638	1	1	1
NW_022994785.1	18932	23552	1	1	1
NW_022994819.1	429286	433906	1	1	1
NW_022994870.1	869590	874210	1	1	1
NW_022994973.1	26399	31019	1	1	1
chr1	9347721	9352342	1	1	1
chr1	45278739	45283360	1	1	1
chr10	19461357	19465978	1	1	1
chr10	25658614	25663235	1	1	1
chr10	32248231	32252852	1	1	1
chr10	32622088	32626709	1	1	1
chr2	265066	269687	1	1	1
chr2	3370045	3374666	1	1	1
chr2	3386810	3391431	1	1	1
chr2	3392955	3397576	1	1	1
chr2	11588507	11593128	1	1	1
chr2	71534097	71538718	1	1	1
chr3	13114466	13119087	1	1	1
chr4	18310682	18315303	1	1	1
chr4	25535234	25539855	1	1	1
chr5	4796014	4800635	1	1	1
chr5	9344064	9348685	1	1	1
chr5	55808886	55813507	1	1	1
chr7	54888207	54892828	1	1	1
chr7	54896079	54900700	1	1	1
NW_022994793.1	0	3297	1	1	1
NW_022994819.1	430924	435545	1	1	1
NW_022994880.1	7270	11891	1	1	1
NW_022994880.1	28221	32842	1	1	1
NW_022994880.1	35500	40121	1	1	1
chr1	1844150	1848772	1	1	1
chr1	42146317	42150939	1	1	1
chr1	45280392	45285014	1	1	1
chr1	52405978	52410600	1	1	1
chr1	53497361	53501983	1	1	1
chr10	19457228	19461850	1	1	1
chr10	19460153	19464775	1	1	1
chr10	53990371	53994993	1	1	1
chr2	3390197	3394819	1	1	1
chr2	3418104	3422726	1	1	1
chr2	11645290	11649912	1	1	1
chr2	12512562	12517184	1	1	1
chr2	16419995	16424617	1	1	1
chr2	21582862	21587484	1	1	1
chr2	39674231	39678853	1	1	1
chr2	41253597	41258219	1	1	1
chr2	41279015	41283637	1	1	1
chr2	65329188	65333810	1	1	1
chr2	71536695	71541317	1	1	1
chr3	22825820	22830442	1	1	1
chr3	45539440	45544062	1	1	1
chr4	26672130	26676752	1	1	1
chr4	52889010	52893632	1	1	1
chr5	4803137	4807759	1	1	1
chr5	4810925	4815547	1	1	1
chr5	4830605	4835227	1	1	1
chr5	55794929	55799551	1	1	1
chr5	56355048	56359670	1	1	1
chr6	10828961	10833583	1	1	1
chr6	50207521	50212143	1	1	1
chr8	42912670	42917292	1	1	1
NW_022994774.1	797932	802554	1	1	1
NW_022994870.1	973837	978459	1	1	1
NW_022994880.1	62839	67461	1	1	1
NW_022994939.1	306352	310974	1	1	1
chr1	1840514	1845137	1	1	1
chr1	14074550	14079173	1	1	1
chr1	52393358	52397981	1	1	1
chr10	19458946	19463569	1	1	1
chr10	24835779	24840402	1	1	1
chr10	32235320	32239943	1	1	1
chr10	32240471	32245094	1	1	1
chr10	32243672	32248295	1	1	1
chr10	32246530	32251153	1	1	1
chr10	47252911	47257534	1	1	1
chr2	3384031	3388654	1	1	1
chr2	3394602	3399225	1	1	1
chr2	37181008	37185631	1	1	1
chr2	42432680	42437303	1	1	1
chr2	49457419	49462042	1	1	1
chr2	71532602	71537225	1	1	1
chr3	20893491	20898114	1	1	1
chr3	24953806	24958429	1	1	1
chr3	38293492	38298115	1	1	1
chr3	52204994	52209617	1	1	1
chr4	52892981	52897604	1	1	1
chr5	7774929	7779552	1	1	1
chr5	17665804	17670427	1	1	1
chr5	23383747	23388370	1	1	1
chr5	31440421	31445044	1	1	1
chr5	31456929	31461552	1	1	1
chr5	31462458	31467081	1	1	1
chr5	55804533	55809156	1	1	1
chr5	55810028	55814651	1	1	1
chr5	68299772	68304395	1	1	1
chr5	73476214	73480837	1	1	1
chr6	17708900	17713523	1	1	1
chr6	20750602	20755225	1	1	1
chr7	54890854	54895477	1	1	1
chr7	54899990	54904613	1	1	1
chr8	2069843	2074466	1	1	1
chr9	10470140	10474763	1	1	1
NW_022994836.1	239875	244498	1	1	1
NW_022994880.1	5634	10257	1	1	1
chr2	41268128	41272752	1	1	1
chr2	58780236	58784860	1	1	1
chr4	18309034	18313658	1	1	1
chr4	34223331	34227955	1	1	1
chr4	52899474	52904098	1	1	1
chr6	50209161	50213785	1	1	1
chr6	56757995	56762619	1	1	1
chr7	6012409	6017033	1	1	1
chr2	15049802	15054427	1	1	1
chr2	65283975	65288600	1	1	1
chr3	38291822	38296447	1	1	1
chr4	52903460	52908085	1	1	1
chr4	52911543	52916168	1	1	1
chr5	7776572	7781197	1	1	1
chr5	31599163	31603788	1	1	1
chr5	31618705	31623330	1	1	1
chr6	26974169	26978794	1	1	1
NW_022994836.1	241080	245706	1	1	1
chr2	12712149	12716776	1	1	1
chr5	52729321	52733948	1	1	1
chr5	56149632	56154259	1	1	1
chr9	8401344	8405971	1	1	1
chr2	14775826	14780454	1	1	1
chr3	38286476	38291104	1	1	1
chr3	22821951	22826583	1	1	1
chr3	33914836	33919468	1	1	1
NW_022994865.1	191736	196370	1	1	1
chr5	17676291	17681477	1	1	2
chr9	18739960	18745152	1	1	2
chr8	2495878	2501071	1	1	2
chr3	35322192	35327390	1	1	2
chr5	19179487	19184686	1	1	2
chr5	72958848	72964048	1	1	2
NW_022994784.1	965928	971128	1	1	2
chr2	2322500	2327701	1	1	2
chr3	33916295	33921496	1	1	2
chr9	31794040	31799241	1	1	2
chr2	41239902	41245104	1	1	2
chr4	52923016	52928218	1	1	2
chr10	48071355	48076558	1	1	2
chr10	48077234	48082437	1	1	2
chr2	56211061	56216264	1	1	2
chr4	39646522	39651725	1	1	2
chr5	20234110	20239313	1	1	2
chr6	306133	311336	1	1	2
chr7	25123801	25129004	1	1	2
chr9	13328714	13333917	1	1	2
NW_022994870.1	871098	876301	1	1	2
chr10	32228708	32233912	1	1	2
chr10	32249740	32254944	1	1	2
chr10	32252043	32257247	1	1	2
chr2	15798703	15803907	1	1	2
chr2	41347106	41352310	1	1	2
chr2	49468079	49473283	1	1	2
chr3	830410	835614	1	1	2
chr3	22830351	22835555	1	1	2
chr5	50305311	50310515	1	1	2
chr5	73498574	73503778	1	1	2
chr6	8672705	8677909	1	1	2
NW_022994793.1	3293	8497	1	1	2
NW_022994865.1	3812683	3817887	1	1	2
chr10	48069134	48074339	1	1	2
chr2	3363317	3368522	1	1	2
chr2	11641373	11646578	1	1	2
chr2	37174579	37179784	1	1	2
chr2	37182629	37187834	1	1	2
chr2	40952942	40958147	1	1	2
chr2	58783331	58788536	1	1	2
chr3	38299744	38304949	1	1	2
chr4	52883239	52888444	1	1	2
chr5	17663725	17668930	1	1	2
chr5	70091674	70096879	1	1	2
chr6	57174928	57180133	1	1	2
chr6	57184167	57189372	1	1	2
chr7	54897908	54903113	1	1	2
chr9	36172794	36177999	1	1	2
NW_022994830.1	472032	477237	1	1	2
chr1	45282010	45287216	1	1	2
chr10	6652560	6657766	1	1	2
chr3	33907884	33913090	1	1	2
chr5	31460385	31465591	1	1	2
chr5	73433774	73438980	1	1	2
chr9	4686201	4691407	1	1	2
chr9	31269308	31274514	1	1	2
chr9	36168705	36173911	1	1	2
chr2	35644451	35649658	1	1	2
chr2	41241940	41247147	1	1	2
chr2	49459056	49464263	1	1	2
chr3	2260462	2265669	1	1	2
chr3	23444126	23449333	1	1	2
chr4	53006454	53011661	1	1	2
chr5	31589478	31594685	1	1	2
chr5	51770528	51775735	1	1	2
chr6	20751805	20757012	1	1	2
chr7	50187398	50192605	1	1	2
chr9	31802877	31808084	1	1	2
NW_022994785.1	12791	17998	1	1	2
NW_022994785.1	16857	22064	1	1	2
NW_022994836.1	242738	247945	1	1	2
chr10	32254346	32259554	1	1	2
chr10	53987093	53992301	1	1	2
chr2	11659254	11664462	1	1	2
chr4	18120572	18125780	1	1	2
chr5	55800410	55805618	1	1	2
chr6	5651898	5657106	1	1	2
chr7	5541789	5546997	1	1	2
chr7	40291758	40296966	1	1	2
chr8	3228139	3233347	1	1	2
chr9	36170942	36176150	1	1	2
chr1	14076190	14081399	1	1	2
chr10	19464858	19470067	1	1	2
chr2	3419601	3424810	1	1	2
chr2	15047569	15052778	1	1	2
chr2	20639052	20644261	1	1	2
chr2	39671831	39677040	1	1	2
chr2	41237595	41242804	1	1	2
chr2	49463136	49468345	1	1	2
chr2	51970532	51975741	1	1	2
chr5	17921215	17926424	1	1	2
chr6	314411	319620	1	1	2
chr6	57185940	57191149	1	1	2
chr7	16983398	16988607	1	1	2
chr8	15303277	15308486	1	1	2
chr1	9345490	9350700	1	1	2
chr2	40966619	40971829	1	1	2
chr2	41377454	41382664	1	1	2
chr4	52993186	52998396	1	1	2
chr5	9334585	9339795	1	1	2
chr5	31451168	31456378	1	1	2
chr7	6023112	6028322	1	1	2
chr1	42064842	42070053	1	1	2
chr1	42067317	42072528	1	1	2
chr1	52396703	52401914	1	1	2
chr10	13911094	13916305	1	1	2
chr10	32233007	32238218	1	1	2
chr10	43855385	43860596	1	1	2
chr10	47250506	47255717	1	1	2
chr2	3368275	3373486	1	1	2
chr2	3401827	3407038	1	1	2
chr2	51974119	51979330	1	1	2
chr3	37173296	37178507	1	1	2
chr3	41087796	41093007	1	1	2
chr5	4797238	4802449	1	1	2
chr5	31441924	31447135	1	1	2
chr5	31600885	31606096	1	1	2
chr6	316454	321665	1	1	2
chr6	8676283	8681494	1	1	2
chr6	20759862	20765073	1	1	2
chr7	6018321	6023532	1	1	2
chr8	15613721	15618932	1	1	2
chr8	36622067	36627278	1	1	2
chr9	36165200	36170411	1	1	2
NW_022994774.1	1012854	1018065	1	1	2
NW_022994880.1	25817	31028	1	1	2
chr2	11545841	11551053	1	1	2
chr5	31595301	31600513	1	1	2
chr5	33356130	33361342	1	1	2
chr9	36174833	36180045	1	1	2
NW_022994880.1	0	4110	1	1	2
chr2	49434743	49439956	1	1	2
chr3	38288202	38293416	1	1	2
chr4	52886772	52891986	1	1	2
chr5	33336293	33341507	1	1	2
chr2	19918174	19923389	1	1	2
chr2	41276975	41282190	1	1	2
chr3	4939997	4945212	1	1	2
chr4	41650765	41655980	1	1	2
chr5	9341707	9346922	1	1	2
chr6	9215080	9220295	1	1	2
chr9	32089312	32094527	1	1	2
chr1	45269661	45274877	1	1	2
chr4	464950	470166	1	1	2
chr4	52890731	52895947	1	1	2
chr4	53034176	53039392	1	1	2
chr6	9994980	10000196	1	1	2
chr6	10825027	10830243	1	1	2
chr7	40283550	40288766	1	1	2
chr3	8810258	8815475	1	1	2
chr3	38297523	38302740	1	1	2
chr8	55309176	55314393	1	1	2
chr9	16582981	16588198	1	1	2
NW_022994880.1	23498	28715	1	1	2
chr4	775857	781075	1	1	2
chr4	53085253	53090471	1	1	2
chr5	9330600	9335818	1	1	2
chr6	10007698	10012916	1	1	2
chr7	40281282	40286500	1	1	2
chr9	430443	435661	1	1	2
NW_022994869.1	176872	182091	1	1	2
NW_022994850.1	575203	580423	1	1	2
chr5	64440105	64445326	1	1	2
chr2	42439126	42444348	1	1	2
chr5	17679714	17685109	1	1	2
chr1	51318039	51323557	1	1	2
chr1	33103535	33109060	1	1	2
chr2	37170505	37176146	1	1	2
chr9	4683516	4689160	1	1	2
chr6	20764390	20770037	1	1	2
chr3	20890819	20896468	1	1	2
chr5	55796651	55802302	1	1	2
chr6	50204866	50210518	1	1	2
chr5	4833128	4838782	1	1	2
chr5	55811700	55817356	1	1	2
chr5	17673628	17679304	1	1	2
chr6	15589595	15595275	1	1	2
chr5	70093766	70099448	1	1	2
chr8	3234525	3240308	1	1	3
chr10	35291271	35297061	1	1	3
chr5	52726504	52732296	1	1	3
chr5	17660851	17666644	1	1	3
chr5	17683483	17689277	1	1	3
chr7	50490000	50495794	1	1	3
chr3	51371061	51376857	1	1	3
chr7	50155598	50161397	1	1	3
chr7	50184569	50190368	1	1	3
chr2	19837537	19843338	1	1	3
chr3	8800643	8806444	1	1	3
chr5	17657012	17662813	1	1	3
chr6	15586893	15592694	1	1	3
NW_022994880.1	38655	44456	1	1	3
chr5	23372687	23378489	1	1	3
chr10	53994469	54000272	1	1	3
chr2	8254323	8260126	1	1	3
chr5	18674229	18680033	1	1	3
chr9	35402437	35408241	1	1	3
NW_022994880.1	65689	71493	1	1	3
chr6	57177853	57183659	1	1	3
chr6	11921134	11926941	1	1	3
chr2	49454888	49460696	1	1	3
chr8	35209539	35215348	1	1	3
chr1	51320116	51325928	1	1	3
chr9	20035976	20041788	1	1	3
chr2	27358784	27364601	1	1	3
chr2	5691827	5697858	1	1	3
NW_022994880.1	942	6998	1	1	3
chr10	19449191	19455250	1	1	3
NW_022994828.1	56626	62735	1	1	3
chr6	50212582	50218780	1	1	3
chr9	31798102	31804329	1	1	3
NW_022994793.1	233	6462	1	1	3
chr7	61266638	61272893	1	1	3
chr5	20236202	20242465	1	1	3
chr7	34719297	34725562	1	1	3
chr8	45241513	45247778	1	1	3
chr3	48753460	48759728	1	1	3
chr5	4812474	4818743	1	1	3
chr7	40285944	40292218	1	1	3
chr8	9050671	9056945	1	1	3
chr1	52398843	52405122	1	1	3
chr1	33086888	33093171	1	1	3
chr2	41250697	41257013	1	1	3
chr5	17295777	17302095	1	1	3
chr4	53030789	53037110	1	1	3
chr2	41357429	41363751	1	1	3
chr5	17300306	17306631	1	1	3
chr2	49443117	49449861	1	1	3
chr5	4806592	4813359	1	1	3
chr8	3231638	3238013	1	1	4
chr8	36629442	36635821	1	1	4
chr1	52390058	52396456	1	1	4
chr2	41257255	41263667	1	1	4
chr5	31582961	31589529	1	1	4
chr6	20744291	20750879	1	1	4
chr6	57180492	57187127	1	1	4
chr5	54990511	54997150	1	1	4
chr7	54892410	54899071	1	1	4
chr6	10833365	10840063	1	1	4
chr2	41246969	41253669	1	1	4
chr3	22827024	22833791	1	1	4
chr10	43265768	43272583	1	1	4
chr9	18743312	18750151	1	1	4
chr5	73502378	73509227	1	1	4
chr10	53983736	53990589	1	1	4
chr5	17651131	17657990	1	1	4
chr2	49426614	49433474	1	1	4
chr5	73463129	73469990	1	1	4
chr1	13710925	13717788	1	1	4
chr10	19453773	19460641	1	1	4
chr4	53001760	53008634	1	1	4
chr2	49439157	49446036	1	1	4
chr3	22832499	22839385	1	1	4
chr5	4798958	4806108	1	1	4
chr1	33078734	33085902	1	1	5
chr6	10001677	10008858	1	1	5
chr1	53493591	53500774	1	1	5
chr6	44018779	44025962	1	1	5
chr4	34224859	34232043	1	1	5
chr5	31614680	31621865	1	1	5
chr1	33071144	33078333	1	1	5
chr2	41888111	41895300	1	1	5
chr9	16577991	16585184	1	1	5
chr10	23423692	23430888	1	1	5
chr2	49417042	49424239	1	1	5
chr6	15578481	15585940	1	1	5
chr3	24955463	24963242	1	1	6
chr5	9336822	9344654	1	1	6
chr10	7304419	7312430	1	1	6
chr2	49470443	49479516	1	1	6
chr5	73455892	73464581	1	1	7
chr3	8803472	8813145	1	1	8
chr9	3772156	3781729	1	1	9
chr2	11580964	11591487	1	1	9
chr4	33285714	33290310	1	0	1
chr8	2498688	2503289	1	0	1
chr4	52384404	52389006	1	0	1
chr10	49703382	49707987	1	0	1
chr5	963172	967780	1	0	1
chr5	22672379	22676987	1	0	1
chr2	29524290	29528899	1	0	1
chr2	56239179	56243788	1	0	1
chr5	73438660	73443270	1	0	1
chr10	25015316	25019927	1	0	1
chr8	1145424	1150035	1	0	1
chr5	29864097	29868709	1	0	1
NW_022994865.1	3559678	3564290	1	0	1
NW_022994880.1	4019	8632	1	0	1
chr10	43044566	43049180	1	0	1
chr4	3030920	3035534	1	0	1
chr1	25077873	25082488	1	0	1
chr5	38782120	38786735	1	0	1
chr6	15345204	15349819	1	0	1
chr9	11534484	11539099	1	0	1
chr5	9570603	9575219	1	0	1
chr5	73437071	73441687	1	0	1
chr8	56615189	56619805	1	0	1
chr9	30338808	30343424	1	0	1
chr9	32259046	32263662	1	0	1
NW_022994892.1	94442	99058	1	0	1
chr1	37826417	37831034	1	0	1
chr10	13178970	13183587	1	0	1
chr2	29911260	29915877	1	0	1
chr6	48430666	48435283	1	0	1
chr6	59375671	59380288	1	0	1
chr6	59392994	59397611	1	0	1
NW_022994870.1	666393	671010	1	0	1
NW_022994880.1	29731	34348	1	0	1
chr10	18335491	18340109	1	0	1
chr10	25743423	25748041	1	0	1
chr10	43720638	43725256	1	0	1
chr2	37184446	37189064	1	0	1
chr2	38159093	38163711	1	0	1
chr3	20455888	20460506	1	0	1
chr5	17727450	17732068	1	0	1
chr5	24423030	24427648	1	0	1
chr9	24110096	24114714	1	0	1
NW_022994939.1	304067	308685	1	0	1
chr10	49704610	49709229	1	0	1
chr2	5694455	5699074	1	0	1
chr3	16648046	16652665	1	0	1
chr3	33554036	33558655	1	0	1
chr6	39661628	39666247	1	0	1
chr7	33747993	33752612	1	0	1
chr9	577093	581712	1	0	1
chr9	31796369	31800988	1	0	1
chr3	11023024	11027644	1	0	1
chr3	33886417	33891037	1	0	1
chr4	47015758	47020378	1	0	1
NW_022994858.1	120939	125559	1	0	1
chr2	10725007	10729628	1	0	1
chr3	20107373	20111994	1	0	1
chr6	4892793	4897414	1	0	1
chr6	37948435	37953056	1	0	1
chr7	39678819	39683440	1	0	1
chr8	2502748	2507369	1	0	1
chr8	26866721	26871342	1	0	1
chr1	28416184	28420806	1	0	1
chr2	37186184	37190806	1	0	1
chr2	38837400	38842022	1	0	1
chr9	11532764	11537386	1	0	1
chr10	23420406	23425029	1	0	1
chr6	19132365	19136988	1	0	1
chr6	59374029	59378652	1	0	1
chr8	2500172	2504795	1	0	1
chr8	57921923	57926546	1	0	1
chr2	38162092	38166716	1	0	1
chr3	2491208	2495832	1	0	1
chr5	28589379	28594004	1	0	1
chr8	23413379	23418006	1	0	1
NW_022994907.1	60043	64670	1	0	1
chr1	51515401	51520029	1	0	1
chr2	8085309	8089937	1	0	1
chr5	67631576	67636204	1	0	1
chr8	2504404	2509032	1	0	1
chr4	33586305	33590935	1	0	1
chr6	4894476	4899107	1	0	1
chr6	18268709	18273340	1	0	1
chr10	11756768	11761400	1	0	1
chr5	17725704	17730336	1	0	1
chr6	59391342	59395974	1	0	1
chr10	11634778	11639974	1	0	2
chr5	73454138	73459334	1	0	2
chr9	33477990	33483186	1	0	2
chr10	11146522	11151719	1	0	2
chr6	2960609	2965807	1	0	2
chr5	30474047	30479249	1	0	2
NW_022994877.1	164899	170101	1	0	2
chr2	62372257	62377460	1	0	2
NW_022994880.1	68525	73729	1	0	2
chr6	11643279	11648484	1	0	2
NW_022994880.1	19594	24799	1	0	2
chr6	48432322	48437528	1	0	2
chr8	13173457	13178664	1	0	2
chr10	11620688	11625896	1	0	2
NW_022994927.1	134124	139332	1	0	2
chr2	56248615	56253824	1	0	2
chr3	45855079	45860288	1	0	2
NW_022994877.1	166701	171910	1	0	2
chr10	39811329	39816539	1	0	2
chr2	59406108	59411318	1	0	2
NW_022994854.1	67953	73163	1	0	2
chr10	23542136	23547347	1	0	2
chr2	11576558	11581769	1	0	2
chr2	11578805	11584016	1	0	2
chr8	38363016	38368227	1	0	2
NW_022994880.1	33096	38307	1	0	2
chr10	23239354	23244566	1	0	2
chr2	49379371	49384583	1	0	2
NW_022994809.1	142373	147585	1	0	2
chr2	62350768	62355981	1	0	2
chr6	17713961	17719174	1	0	2
chr7	37931494	37936707	1	0	2
chr7	46573531	46578744	1	0	2
chr8	9952495	9957708	1	0	2
chr8	54696867	54702080	1	0	2
chr10	5639542	5644758	1	0	2
chr3	38295262	38300480	1	0	2
chr6	9992602	9997822	1	0	2
chr7	34305566	34310795	1	0	2
NW_022994821.1	134262	139760	1	0	2
chr1	5464153	5469787	1	0	2
chr8	11641423	11647217	1	0	3
chr6	15584591	15590387	1	0	3
chr1	25079521	25085319	1	0	3
NW_022994788.1	29601	35403	1	0	3
chr2	44328297	44334613	1	0	3
chr4	52931463	52937840	1	0	4
chr6	44567727	44574124	1	0	4
chr1	37640748	37647149	1	0	4
chr4	52928115	52934959	1	0	4
NW_022994870.1	667655	674972	1	0	5
chr1	40303668	40311448	1	0	6
NW_022994813.1	469538	474139	0	1	1
chr7	34411621	34416223	0	1	1
chr8	23120572	23125175	0	1	1
chr5	17681707	17686311	0	1	1
chr7	39683127	39687731	0	1	1
NW_022994848.1	192339	196943	0	1	1
chr3	21266693	21271298	0	1	1
chr6	4884746	4889351	0	1	1
chr2	15190208	15194815	0	1	1
chr6	10011901	10016509	0	1	1
chr2	45609643	45614252	0	1	1
chr9	31805418	31810027	0	1	1
NW_022994870.1	848817	853426	0	1	1
chr1	42070982	42075592	0	1	1
NW_022994799.1	400577	405187	0	1	1
chr2	2331962	2336573	0	1	1
chr4	39644256	39648867	0	1	1
chr6	11641626	11646237	0	1	1
chr6	56630607	56635218	0	1	1
chr3	2262744	2267356	0	1	1
chr8	25077814	25082426	0	1	1
NW_022994865.1	2113653	2118265	0	1	1
chr1	14081774	14086387	0	1	1
chr10	48187560	48192173	0	1	1
chr2	41273410	41278024	0	1	1
chr3	15124617	15129231	0	1	1
chr5	55815771	55820385	0	1	1
chr7	50529722	50534336	0	1	1
NW_022994784.1	894854	899468	0	1	1
NW_022994937.1	392254	396868	0	1	1
chr1	5518981	5523596	0	1	1
chr9	36155282	36159897	0	1	1
NW_022994951.1	114881	119496	0	1	1
chr10	18299978	18304594	0	1	1
chr10	32227062	32231678	0	1	1
chr2	27353720	27358336	0	1	1
chr2	37168848	37173464	0	1	1
chr5	7836778	7841394	0	1	1
chr5	72950306	72954922	0	1	1
chr8	42848973	42853589	0	1	1
chr9	10973546	10978162	0	1	1
NW_022994847.1	116911	121527	0	1	1
NW_022994865.1	3220944	3225560	0	1	1
chr1	5517406	5522023	0	1	1
chr1	45277370	45281987	0	1	1
chr1	45332518	45337135	0	1	1
chr10	14322560	14327177	0	1	1
chr10	21355161	21359778	0	1	1
chr10	32238832	32243449	0	1	1
chr10	35648086	35652703	0	1	1
chr10	53989170	53993787	0	1	1
chr2	260709	265326	0	1	1
chr2	3316198	3320815	0	1	1
chr2	3361674	3366291	0	1	1
chr2	35115641	35120258	0	1	1
chr2	35121468	35126085	0	1	1
chr2	40420401	40425018	0	1	1
chr2	41379701	41384318	0	1	1
chr2	66668632	66673249	0	1	1
chr4	18105290	18109907	0	1	1
chr4	52988318	52992935	0	1	1
chr5	9326893	9331510	0	1	1
chr5	17659395	17664012	0	1	1
chr5	17712954	17717571	0	1	1
chr5	30849014	30853631	0	1	1
chr5	31591264	31595881	0	1	1
chr5	31602679	31607296	0	1	1
chr5	55806039	55810656	0	1	1
chr5	55823549	55828166	0	1	1
chr6	20768005	20772622	0	1	1
chr6	56632096	56636713	0	1	1
chr6	56637613	56642230	0	1	1
chr6	57173274	57177891	0	1	1
chr7	50153939	50158556	0	1	1
chr7	55946513	55951130	0	1	1
chr8	2071488	2076105	0	1	1
chr8	2081866	2086483	0	1	1
chr8	36616717	36621334	0	1	1
chr9	31263662	31268279	0	1	1
chr9	31271700	31276317	0	1	1
chr9	35841744	35846361	0	1	1
chr9	36153641	36158258	0	1	1
chr9	36158124	36162741	0	1	1
NW_022994774.1	836567	841184	0	1	1
NW_022994799.1	401785	406402	0	1	1
NW_022994848.1	913235	917852	0	1	1
NW_022994850.1	577394	582011	0	1	1
NW_022994858.1	178260	182877	0	1	1
NW_022994889.1	40257	44874	0	1	1
NW_022994889.1	112603	117220	0	1	1
chr1	25082355	25086973	0	1	1
chr1	42069366	42073984	0	1	1
chr10	11492068	11496686	0	1	1
chr10	45088108	45092726	0	1	1
chr2	19833665	19838283	0	1	1
chr2	27352059	27356677	0	1	1
chr3	33898275	33902893	0	1	1
chr3	48756757	48761375	0	1	1
chr5	17711747	17716365	0	1	1
chr5	55798889	55803507	0	1	1
chr5	73516974	73521592	0	1	1
chr6	17706042	17710660	0	1	1
chr6	17707243	17711861	0	1	1
chr7	25133338	25137956	0	1	1
NW_022994822.1	144221	148839	0	1	1
NW_022994865.1	2809498	2814116	0	1	1
NW_022994870.1	980746	985364	0	1	1
chr1	9603063	9607682	0	1	1
chr1	52388393	52393012	0	1	1
chr10	6648666	6653285	0	1	1
chr2	3409787	3414406	0	1	1
chr2	37176396	37181015	0	1	1
chr2	37177885	37182504	0	1	1
chr2	49476551	49481170	0	1	1
chr4	53036265	53040884	0	1	1
chr5	36908138	36912757	0	1	1
chr6	56635976	56640595	0	1	1
chr7	25135893	25140512	0	1	1
chr8	53740499	53745118	0	1	1
chr9	4676048	4680667	0	1	1
NW_022994860.1	100803	105422	0	1	1
NW_022994889.1	31955	36574	0	1	1
NW_022994889.1	41460	46079	0	1	1
chr2	27350424	27355044	0	1	1
chr2	40968662	40973282	0	1	1
chr3	8793075	8797695	0	1	1
chr5	55807240	55811860	0	1	1
chr6	10009790	10014410	0	1	1
chr8	43643256	43647876	0	1	1
NW_022994784.1	148279	152899	0	1	1
NW_022994825.1	311695	316315	0	1	1
NW_022994879.1	21149	25769	0	1	1
chr1	33066168	33070789	0	1	1
chr2	259100	263721	0	1	1
chr2	1505597	1510218	0	1	1
chr2	8867715	8872336	0	1	1
chr2	40972538	40977159	0	1	1
chr2	41233701	41238322	0	1	1
chr2	56213099	56217720	0	1	1
chr4	18108833	18113454	0	1	1
chr4	52987116	52991737	0	1	1
chr5	20239486	20244107	0	1	1
chr5	36128027	36132648	0	1	1
chr6	20766617	20771238	0	1	1
chr6	50203053	50207674	0	1	1
chr2	49437508	49442130	0	1	1
chr2	49453687	49458309	0	1	1
chr3	38281894	38286516	0	1	1
chr5	36909864	36914486	0	1	1
chr6	12277432	12282054	0	1	1
chr9	582320	586942	0	1	1
chr9	24104683	24109305	0	1	1
NW_022994880.1	61193	65815	0	1	1
chr10	19452277	19456900	0	1	1
chr4	18312308	18316931	0	1	1
chr5	55814118	55818741	0	1	1
chr6	9217318	9221941	0	1	1
chr8	36618361	36622984	0	1	1
chr9	36156918	36161541	0	1	1
NW_022994858.1	179839	184462	0	1	1
chr1	1810471	1815095	0	1	1
chr10	13951039	13955663	0	1	1
chr10	24150292	24154916	0	1	1
chr4	4898908	4903532	0	1	1
NW_022994828.1	27349	31973	0	1	1
chr6	16059362	16063987	0	1	1
chr9	24102720	24107346	0	1	1
chr4	53008688	53013315	0	1	1
NW_022994880.1	41338	45967	0	1	1
chr1	9604563	9609194	0	1	1
chr2	11646783	11651414	0	1	1
chr6	20769196	20773828	0	1	1
NW_022994831.1	365448	370080	0	1	1
chr3	41085458	41090091	0	1	1
chr4	53010340	53014977	0	1	1
chr1	52386181	52391375	0	1	2
chr4	53037718	53042913	0	1	2
chr6	10751797	10756993	0	1	2
chr7	55948032	55953230	0	1	2
chr2	62929667	62934866	0	1	2
NW_022994820.1	306004	311205	0	1	2
chr2	45612149	45617351	0	1	2
chr4	15041809	15047011	0	1	2
chr4	18106748	18111950	0	1	2
chr5	7778239	7783442	0	1	2
NW_022994880.1	52745	57948	0	1	2
chr2	2333434	2338638	0	1	2
chr2	16417912	16423116	0	1	2
chr6	15576231	15581435	0	1	2
chr2	40970307	40975512	0	1	2
chr2	41235349	41240554	0	1	2
chr6	56639067	56644272	0	1	2
chr9	31807048	31812253	0	1	2
NW_022994825.1	309590	314795	0	1	2
chr1	52383950	52389156	0	1	2
chr5	52042117	52047323	0	1	2
chr5	52722727	52727933	0	1	2
chr6	50374480	50379686	0	1	2
chr9	31261270	31266476	0	1	2
chr1	19863538	19868745	0	1	2
chr10	24151755	24156962	0	1	2
chr2	3397564	3402771	0	1	2
chr2	20634751	20639958	0	1	2
chr5	72943471	72948678	0	1	2
NW_022994939.1	264561	269768	0	1	2
chr1	51327284	51332492	0	1	2
chr2	3399790	3404998	0	1	2
chr5	9328345	9333553	0	1	2
chr7	40293996	40299204	0	1	2
chr2	9148643	9153852	0	1	2
chr3	41083235	41088444	0	1	2
chr7	39684916	39690125	0	1	2
chr7	40298897	40304106	0	1	2
NW_022994865.1	2111602	2116811	0	1	2
NW_022994870.1	976258	981467	0	1	2
NW_022994880.1	54977	60186	0	1	2
chr1	1811930	1817140	0	1	2
chr2	2329719	2334929	0	1	2
chr5	8019420	8024630	0	1	2
chr6	9218963	9224173	0	1	2
chr8	36620024	36625234	0	1	2
NW_022994870.1	978499	983709	0	1	2
NW_022994889.1	110373	115583	0	1	2
chr1	9606014	9611225	0	1	2
chr1	13706441	13711652	0	1	2
chr2	49461090	49466301	0	1	2
chr3	45859487	45864698	0	1	2
chr5	4823423	4828634	0	1	2
chr1	38182857	38188069	0	1	2
chr5	4825465	4830677	0	1	2
chr6	9221209	9226421	0	1	2
NW_022994880.1	57274	62487	0	1	2
chr2	11543626	11548840	0	1	2
chr8	54694611	54699825	0	1	2
chr1	45334318	45339533	0	1	2
chr1	48466201	48471417	0	1	2
chr2	51968432	51973648	0	1	2
chr2	5702976	5708193	0	1	2
chr5	17292160	17297377	0	1	2
chr6	50200956	50206173	0	1	2
chr2	49451432	49456651	0	1	2
chr4	33386378	33391598	0	1	2
chr5	17918822	17924043	0	1	2
chr7	29296844	29302065	0	1	2
chr1	13708552	13714203	0	1	2
chr1	40308492	40314292	0	1	3
chr3	8794720	8800520	0	1	3
NW_022994865.1	3809857	3815660	0	1	3
chr5	73514133	73519941	0	1	3
chr7	6028960	6034768	0	1	3
NW_022994832.1	300626	306436	0	1	3
chr2	49413317	49419317	0	1	3
chr10	32223785	32230048	0	1	3
chr5	72945709	72952001	0	1	3
chr1	14078427	14084747	0	1	3
chr2	49409864	49416267	0	1	4
chr7	54882867	54889274	0	1	4
NW_022994837.1	371279	377873	0	1	4
chr2	41269581	41276403	0	1	4
chr8	3224272	3231105	0	1	4
NW_022994788.1	25715	32573	0	1	4
chr2	11655246	11662257	0	1	5
chr6	9988365	9995553	0	1	5
chr3	45861734	45868925	0	1	5
chr6	56626114	56633584	0	1	5
chr2	39667197	39674812	0	1	5
chr6	300335	309301	0	1	8
chr6	25936190	25940782	0	0	1
chr2	60895192	60899792	0	0	1
NW_022994833.1	336851	341452	0	0	1
chr8	36708644	36713246	0	0	1
chr4	49403985	49408588	0	0	1
chr9	11524955	11529560	0	0	1
chr9	30369680	30374288	0	0	1
chr2	17168582	17173191	0	0	1
chr3	20090363	20094972	0	0	1
chr6	26960851	26965460	0	0	1
NW_022994926.1	46778	51387	0	0	1
chr7	15621293	15625903	0	0	1
chr2	47146218	47150829	0	0	1
chr5	53228166	53232777	0	0	1
chr5	53229794	53234406	0	0	1
chr4	48850698	48855311	0	0	1
chr6	57831391	57836004	0	0	1
NW_022994870.1	867953	872566	0	0	1
chr2	270947	275562	0	0	1
chr2	18863703	18868318	0	0	1
chr7	48911649	48916264	0	0	1
chr2	8665546	8670162	0	0	1
chr4	52704575	52709191	0	0	1
chr5	45902425	45907041	0	0	1
chr5	72760395	72765011	0	0	1
chr6	46437482	46442098	0	0	1
chr2	63853253	63857870	0	0	1
chr5	24737593	24742210	0	0	1
NW_022994865.1	3762210	3766827	0	0	1
chr7	34594698	34599316	0	0	1
chr9	11526560	11531178	0	0	1
NW_022994870.1	859045	863663	0	0	1
chr2	29470135	29474754	0	0	1
chr2	41761072	41765691	0	0	1
chr3	9021011	9025630	0	0	1
chr5	42203623	42208242	0	0	1
NW_022994825.1	317233	321852	0	0	1
chr2	62889547	62894167	0	0	1
chr4	10002630	10007250	0	0	1
NW_022994865.1	3766518	3771138	0	0	1
NW_022994774.1	683537	688158	0	0	1
chr1	24175980	24180602	0	0	1
chr6	46436149	46440771	0	0	1
chr9	4726347	4730972	0	0	1
chr9	4716819	4721445	0	0	1
chr9	4719206	4723832	0	0	1
chr9	4721592	4726218	0	0	1
chr9	4723962	4728588	0	0	1
chr5	72215301	72219929	0	0	1
chr2	32938154	32942786	0	0	1
NW_022994898.1	3200	8402	0	0	2
chr1	51329529	51334732	0	0	2
chr3	46932978	46938183	0	0	2
chr1	51331707	51336918	0	0	2
chr3	20417612	20422824	0	0	2
chr3	20492077	20497289	0	0	2
chr3	58220420	58225632	0	0	2
chr3	24960298	24966111	0	0	3
chr7	40296045	40302314	0	0	3
chr9	4677715	4683986	0	0	3
chr5	4827734	4834040	0	0	3
NW_022994825.1	313352	320234	0	0	4

## Sheet: CgiSat07
Placement	Position start	Position end	Box 4	Box 5	Number of monomers in an extraction
NW_022994867.1	13395	19481	0	1	1
chr5	53744876	53750972	0	1	1
chr10	36954020	36960069	0	0	1
chr2	11415399	11421474	0	0	1
chr1	22092585	22098665	0	0	1
chr8	26206203	26212291	0	0	1
chr3	36284806	36290895	0	0	1
chr6	30791372	30797461	0	0	1
chr7	55785213	55791302	0	0	1
NW_022994867.1	9868	15957	0	0	1
chr2	71847823	71853914	0	0	1
chr2	50188080	50194174	0	0	1
chr7	13318504	13324602	0	0	1
chr8	9016948	9023046	0	0	1
chr6	32277229	32285396	0	0	2
chr1	31429734	31437916	0	0	2
chr10	36975199	36983382	0	0	2
chr5	9078627	9086810	0	0	2
NW_022994794.1	513884	524139	0	0	3
chr10	36967495	36977764	0	0	3
chr9	29071509	29083869	0	0	4
chr10	36957479	36970059	0	0	4
NW_022994791.1	0	14291	0	0	5
chr10	36940519	36955201	0	0	5
chr7	55791607	55808140	0	0	6
chr1	53086393	53117533	0	0	13

## Sheet: CgiSat09
Placement	Position start	Position end	Box 1	Box 2	Number of monomers in an extraction
chr7	33442789	33446935	1	1	1
NW_022994865.1	2430942	2435097	1	1	1
chr5	26062446	26066602	1	1	1
chr1	40322630	40326787	1	1	1
chr3	25774178	25778335	1	1	1
NW_022994850.1	138016	142173	1	1	1
NW_022994850.1	696123	700280	1	1	1
NW_022994850.1	708774	712931	1	1	1
NW_022994898.1	53384	57541	1	1	1
chr10	36685489	36689647	1	1	1
chr1	11254567	11258726	1	1	1
chr3	56626190	56630349	1	1	1
NW_022994774.1	196469	200628	1	1	1
chr10	32776044	32780204	1	1	1
chr5	67174412	67178572	1	1	1
chr6	19221617	19225777	1	1	1
chr6	26967791	26971951	1	1	1
chr6	31767920	31772080	1	1	1
chr9	12634672	12638832	1	1	1
chr9	27093357	27097517	1	1	1
chr1	26186914	26191075	1	1	1
chr1	32651801	32655962	1	1	1
chr1	35668294	35672455	1	1	1
chr10	19603376	19607537	1	1	1
chr3	19515737	19519898	1	1	1
chr4	42556375	42560536	1	1	1
chr6	19066730	19070891	1	1	1
chr8	33464167	33468328	1	1	1
chr10	24884701	24888863	1	1	1
chr4	17759531	17763693	1	1	1
chr4	27940347	27944509	1	1	1
chr5	36379870	36384032	1	1	1
chr6	41508604	41512766	1	1	1
chr6	58495825	58499987	1	1	1
chr6	58518143	58522305	1	1	1
chr9	15342053	15346215	1	1	1
chr10	31159259	31163422	1	1	1
chr3	25744643	25748806	1	1	1
chr3	25756678	25760841	1	1	1
chr3	44968296	44972459	1	1	1
chr4	3463407	3467570	1	1	1
chr4	26599820	26603983	1	1	1
chr5	35495531	35499694	1	1	1
chr5	63745108	63749271	1	1	1
chr6	17295371	17299534	1	1	1
chr6	36640365	36644528	1	1	1
chr7	8103449	8107612	1	1	1
chr7	34651887	34656050	1	1	1
NW_022994848.1	867871	872034	1	1	1
NW_022994948.1	570362	574525	1	1	1
chr1	9820401	9824565	1	1	1
chr1	11822485	11826649	1	1	1
chr1	13908636	13912800	1	1	1
chr1	17441622	17445786	1	1	1
chr1	18411893	18416057	1	1	1
chr1	20866907	20871071	1	1	1
chr1	22253753	22257917	1	1	1
chr1	25031276	25035440	1	1	1
chr1	25373667	25377831	1	1	1
chr1	32104502	32108666	1	1	1
chr1	54657067	54661231	1	1	1
chr10	1414155	1418319	1	1	1
chr10	3007514	3011678	1	1	1
chr10	10349417	10353581	1	1	1
chr10	18582958	18587122	1	1	1
chr10	18826087	18830251	1	1	1
chr10	22932504	22936668	1	1	1
chr10	24845134	24849298	1	1	1
chr10	25191725	25195889	1	1	1
chr10	25803924	25808088	1	1	1
chr10	25810165	25814329	1	1	1
chr10	30038254	30042418	1	1	1
chr10	39777184	39781348	1	1	1
chr10	46048506	46052670	1	1	1
chr10	47262306	47266470	1	1	1
chr10	50414163	50418327	1	1	1
chr10	54812530	54816694	1	1	1
chr2	1383436	1387600	1	1	1
chr2	1709055	1713219	1	1	1
chr2	8000086	8004250	1	1	1
chr2	19164784	19168948	1	1	1
chr2	33264382	33268546	1	1	1
chr2	38257531	38261695	1	1	1
chr2	41737773	41741937	1	1	1
chr2	52326373	52330537	1	1	1
chr2	64551213	64555377	1	1	1
chr2	67671666	67675830	1	1	1
chr2	67745885	67750049	1	1	1
chr3	983519	987683	1	1	1
chr3	4186936	4191100	1	1	1
chr3	13900713	13904877	1	1	1
chr3	25164957	25169121	1	1	1
chr3	25766563	25770727	1	1	1
chr3	26621171	26625335	1	1	1
chr3	29659769	29663933	1	1	1
chr3	29693200	29697364	1	1	1
chr3	30356909	30361073	1	1	1
chr3	37228784	37232948	1	1	1
chr3	44247042	44251206	1	1	1
chr3	51839359	51843523	1	1	1
chr4	9950524	9954688	1	1	1
chr4	17192215	17196379	1	1	1
chr4	30558672	30562836	1	1	1
chr4	34239146	34243310	1	1	1
chr4	37110451	37114615	1	1	1
chr4	37518421	37522585	1	1	1
chr4	39281354	39285518	1	1	1
chr4	44543894	44548058	1	1	1
chr5	18941521	18945685	1	1	1
chr5	19996840	20001004	1	1	1
chr5	23845887	23850051	1	1	1
chr5	38989701	38993865	1	1	1
chr5	39790084	39794248	1	1	1
chr5	53037389	53041553	1	1	1
chr5	56507391	56511555	1	1	1
chr5	63294315	63298479	1	1	1
chr5	67393394	67397558	1	1	1
chr5	71935105	71939269	1	1	1
chr6	622325	626489	1	1	1
chr6	3095351	3099515	1	1	1
chr6	9823235	9827399	1	1	1
chr6	17192507	17196671	1	1	1
chr6	24906264	24910428	1	1	1
chr6	27301294	27305458	1	1	1
chr6	32231534	32235698	1	1	1
chr6	34252414	34256578	1	1	1
chr6	44657134	44661298	1	1	1
chr6	53319942	53324106	1	1	1
chr6	58139347	58143511	1	1	1
chr7	1714185	1718349	1	1	1
chr7	4003879	4008043	1	1	1
chr7	9697242	9701406	1	1	1
chr7	13847745	13851909	1	1	1
chr7	19508034	19512198	1	1	1
chr7	24531741	24535905	1	1	1
chr7	30287358	30291522	1	1	1
chr7	31130643	31134807	1	1	1
chr7	31619444	31623608	1	1	1
chr7	34052010	34056174	1	1	1
chr7	43401631	43405795	1	1	1
chr7	44217164	44221328	1	1	1
chr7	46384985	46389149	1	1	1
chr7	61315993	61320157	1	1	1
chr8	853045	857209	1	1	1
chr8	12222690	12226854	1	1	1
chr8	14605549	14609713	1	1	1
chr8	20301785	20305949	1	1	1
chr8	21213271	21217435	1	1	1
chr8	22650377	22654541	1	1	1
chr8	25388687	25392851	1	1	1
chr8	29759774	29763938	1	1	1
chr8	40129562	40133726	1	1	1
chr8	47507368	47511532	1	1	1
chr8	52607846	52612010	1	1	1
chr8	55691338	55695502	1	1	1
chr9	7780317	7784481	1	1	1
chr9	11705525	11709689	1	1	1
chr9	22365237	22369401	1	1	1
chr9	24608908	24613072	1	1	1
NW_022994784.1	1184691	1188855	1	1	1
NW_022994865.1	2890554	2894718	1	1	1
NW_022994873.1	36701	40865	1	1	1
NW_022994939.1	248271	252435	1	1	1
NW_022994943.1	176597	180761	1	1	1
NW_022994948.1	423801	427965	1	1	1
chr1	1155813	1159978	1	1	1
chr1	12838806	12842971	1	1	1
chr1	16623613	16627778	1	1	1
chr1	20828308	20832473	1	1	1
chr1	26838580	26842745	1	1	1
chr1	33718593	33722758	1	1	1
chr1	34631933	34636098	1	1	1
chr1	41675883	41680048	1	1	1
chr1	47347390	47351555	1	1	1
chr10	697787	701952	1	1	1
chr10	5819988	5824153	1	1	1
chr10	23626778	23630943	1	1	1
chr2	8315525	8319690	1	1	1
chr2	24213795	24217960	1	1	1
chr2	33337862	33342027	1	1	1
chr3	1770987	1775152	1	1	1
chr3	8206855	8211020	1	1	1
chr3	24678418	24682583	1	1	1
chr3	28004214	28008379	1	1	1
chr3	30344555	30348720	1	1	1
chr3	31567981	31572146	1	1	1
chr3	38790121	38794286	1	1	1
chr3	54400487	54404652	1	1	1
chr3	57104547	57108712	1	1	1
chr4	17656704	17660869	1	1	1
chr4	19486595	19490760	1	1	1
chr4	25251853	25256018	1	1	1
chr4	50082609	50086774	1	1	1
chr5	20736022	20740187	1	1	1
chr5	25791465	25795630	1	1	1
chr5	29097023	29101188	1	1	1
chr5	38872425	38876590	1	1	1
chr6	5054822	5058987	1	1	1
chr6	31094355	31098520	1	1	1
chr6	44833257	44837422	1	1	1
chr6	53761119	53765284	1	1	1
chr6	53762325	53766490	1	1	1
chr6	55384179	55388344	1	1	1
chr6	56347793	56351958	1	1	1
chr7	9553477	9557642	1	1	1
chr8	634464	638629	1	1	1
chr8	684997	689162	1	1	1
chr8	10809705	10813870	1	1	1
chr8	14522170	14526335	1	1	1
chr8	19308206	19312371	1	1	1
chr8	21277263	21281428	1	1	1
chr8	41484992	41489157	1	1	1
chr8	45704649	45708814	1	1	1
chr9	4379737	4383902	1	1	1
chr9	10053905	10058070	1	1	1
chr9	17694199	17698364	1	1	1
chr9	18700993	18705158	1	1	1
NW_022994778.1	411906	416071	1	1	1
NW_022994836.1	428394	432559	1	1	1
NW_022994850.1	547583	551748	1	1	1
NW_022994938.1	177384	181549	1	1	1
NW_022994963.1	178049	182214	1	1	1
chr1	31749851	31754017	1	1	1
chr10	32420273	32424439	1	1	1
chr10	33553559	33557725	1	1	1
chr3	21715465	21719631	1	1	1
chr4	16639970	16644136	1	1	1
chr5	46987840	46992006	1	1	1
chr5	59585078	59589244	1	1	1
chr6	26682804	26686970	1	1	1
chr6	27697155	27701321	1	1	1
chr7	18856405	18860571	1	1	1
chr7	28986396	28990562	1	1	1
chr8	4997120	5001286	1	1	1
chr8	5001191	5005357	1	1	1
chr8	18405867	18410033	1	1	1
NW_022994946.1	299788	303954	1	1	1
chr1	24968715	24972882	1	1	1
chr1	30115321	30119488	1	1	1
chr1	51086393	51090560	1	1	1
chr10	28751615	28755782	1	1	1
chr2	44055008	44059175	1	1	1
chr3	29190465	29194632	1	1	1
chr6	20614000	20618167	1	1	1
chr7	10029728	10033895	1	1	1
chr7	20875838	20880005	1	1	1
chr7	32505208	32509375	1	1	1
chr7	35052722	35056889	1	1	1
chr1	10367512	10371680	1	1	1
chr2	44009308	44013476	1	1	1
chr4	23879489	23883657	1	1	1
chr5	40704586	40708754	1	1	1
NW_022994778.1	138664	142832	1	1	1
chr1	24481308	24485477	1	1	1
chr2	4749514	4753683	1	1	1
chr2	42229202	42233371	1	1	1
chr3	15607819	15611988	1	1	1
chr4	2489888	2494057	1	1	1
chr5	16438303	16442472	1	1	1
chr5	16835132	16839301	1	1	1
chr7	8142677	8146846	1	1	1
chr7	33357932	33362101	1	1	1
chr8	27714430	27718599	1	1	1
chr8	38570780	38574949	1	1	1
chr1	47346205	47350375	1	1	1
chr2	62012207	62016377	1	1	1
chr9	13461767	13465937	1	1	1
chr9	29817058	29821229	1	1	1
chr10	25147317	25151489	1	1	1
chr5	51342315	51346487	1	1	1
chr7	27479632	27483804	1	1	1
chr1	25441976	25446149	1	1	1
chr3	20648646	20652819	1	1	1
chr5	14684140	14688313	1	1	1
chr5	38455083	38459256	1	1	1
chr6	23714231	23718404	1	1	1
chr1	24396206	24400380	1	1	1
chr2	28695074	28699248	1	1	1
chr2	69067878	69072052	1	1	1
chr3	20535523	20539697	1	1	1
chr5	14199249	14203423	1	1	1
chr7	37274171	37278345	1	1	1
chr4	38968388	38972563	1	1	1
chr3	33211161	33215337	1	1	1
chr10	56286248	56290425	1	1	1
chr2	4931826	4936003	1	1	1
chr2	15441590	15445768	1	1	1
chr6	56280464	56284642	1	1	1
chr7	34727327	34731506	1	1	1
chr8	854435	858745	1	1	2
chr3	29671242	29675556	1	1	2
chr10	24882971	24887287	1	1	2
chr2	38126536	38130852	1	1	2
chr6	27120422	27124740	1	1	2
chr5	31144435	31148755	1	1	2
chr1	24895809	24900131	1	1	2
chr5	30741851	30746173	1	1	2
chr4	38920149	38924472	1	1	2
chr3	29658943	29663267	1	1	2
chr3	29692374	29696698	1	1	2
chr3	57886068	57890392	1	1	2
chr3	13073182	13077507	1	1	2
chr3	57041273	57045598	1	1	2
chr5	26043189	26047515	1	1	2
chr8	27184166	27188492	1	1	2
chr10	25314469	25318797	1	1	2
chr3	19514907	19519236	1	1	2
chr5	25228783	25233112	1	1	2
chr1	24849426	24853756	1	1	2
chr2	44056320	44060650	1	1	2
chr3	45817937	45822267	1	1	2
chr7	1712620	1716950	1	1	2
chr9	8488717	8493047	1	1	2
NW_022994898.1	52142	56472	1	1	2
chr1	32652476	32656807	1	1	2
chr2	6308725	6313056	1	1	2
chr4	28279232	28283563	1	1	2
chr4	28282276	28286607	1	1	2
chr5	13741347	13745678	1	1	2
chr5	42179156	42183487	1	1	2
chr6	35979645	35983976	1	1	2
chr5	17090542	17094874	1	1	2
chr3	29881686	29886019	1	1	2
chr3	38020240	38024573	1	1	2
chr5	16906442	16910775	1	1	2
chr8	14522842	14527175	1	1	2
chr3	13027530	13031864	1	1	2
NW_022994946.1	175782	180116	1	1	2
chr5	25218060	25222395	1	1	2
NW_022994936.1	83088	87423	1	1	2
chr6	15105842	15110178	1	1	2
chr1	20851021	20855358	1	1	2
chr7	35090523	35094860	1	1	2
chr4	14032073	14036411	1	1	2
chr10	25351013	25355352	1	1	2
chr10	32375777	32380116	1	1	2
chr8	33808807	33813147	1	1	2
chr1	20849535	20853877	1	1	2
chr3	51380682	51385025	1	1	2
chr10	41481596	41486091	1	1	2
chr7	57834505	57839002	1	1	2
chr5	3579655	3584250	1	1	2
chr5	25896666	25901283	1	1	2
chr3	41013561	41018210	1	1	2
chr1	35351178	35355939	1	1	2
chr1	33638426	33643229	1	1	2
chr5	13100847	13105659	1	1	2
chr2	20071009	20075827	1	1	2
chr7	50771302	50776129	1	1	2
chr9	21868418	21872866	1	1	3
chr2	4858063	4862535	1	1	3
chr2	5401038	5405510	1	1	3
chr9	19437557	19442042	1	1	3
chr5	12197888	12202374	1	1	3
chr3	12344072	12348562	1	1	3
chr5	25818640	25823130	1	1	3
chr4	10519500	10523991	1	1	3
chr8	25387551	25392042	1	1	3
NW_022994865.1	3773371	3777862	1	1	3
chr1	48474256	48478748	1	1	3
chr6	6233925	6238418	1	1	3
chr10	10182971	10187465	1	1	3
chr2	8097167	8101661	1	1	3
chr3	24709381	24713875	1	1	3
chr5	25880049	25884543	1	1	3
NW_022994898.1	9554	14048	1	1	3
chr8	33761021	33765516	1	1	3
chr8	33823362	33827858	1	1	3
chr2	14295452	14299949	1	1	3
chr5	71559302	71563799	1	1	3
chr10	44782800	44787301	1	1	3
chr5	56545567	56550077	1	1	3
chr5	43742565	43747077	1	1	3
chr8	51858197	51862710	1	1	3
chr10	26783086	26787875	1	1	3
chr7	50067896	50072700	1	1	3
chr10	2038303	2043136	1	1	3
NW_022994828.1	70497	75441	1	1	3
chr2	1210081	1215037	1	1	3
chr10	44687067	44692039	1	1	3
chr3	30485272	30490256	1	1	3
chr8	54083060	54088229	1	1	3
chr3	15132077	15136700	1	1	4
chr2	3848230	3852874	1	1	4
chr2	7982943	7987591	1	1	4
chr4	37519087	37523743	1	1	4
chr7	10822616	10827273	1	1	4
chr10	8739730	8744389	1	1	4
chr2	11959645	11964304	1	1	4
chr3	9349887	9354546	1	1	4
chr7	43940965	43945624	1	1	4
chr8	3317738	3322397	1	1	4
chr2	7940935	7945595	1	1	4
chr2	8208131	8212791	1	1	4
chr9	28081020	28085684	1	1	4
chr1	54655808	54660473	1	1	4
chr4	1993672	1998337	1	1	4
chr5	5570934	5575599	1	1	4
chr8	30149139	30153804	1	1	4
NW_022994873.1	35514	40179	1	1	4
chr2	4081513	4086179	1	1	4
chr8	14229850	14234516	1	1	4
chr10	8892507	8897174	1	1	4
chr6	7179837	7184504	1	1	4
chr5	68755453	68760448	1	1	4
chr5	20442392	20447539	1	1	4
chr7	56705634	56710783	1	1	4
chr2	1709873	1714690	1	1	5
chr6	17191184	17196004	1	1	5
chr4	14058984	14063806	1	1	5
chr2	50564666	50569489	1	1	5
chr9	22363912	22368735	1	1	5
NW_022994850.1	694496	699319	1	1	5
chr10	30036928	30041752	1	1	5
chr2	52327039	52331863	1	1	5
chr2	67746549	67751373	1	1	5
chr3	4187602	4192426	1	1	5
chr5	43044545	43049369	1	1	5
chr6	24906930	24911754	1	1	5
chr7	4004545	4009369	1	1	5
chr9	26046572	26051396	1	1	5
chr1	13909302	13914127	1	1	5
chr9	12298151	12302977	1	1	5
chr1	32959612	32964441	1	1	5
chr3	5351251	5356082	1	1	5
chr6	39606997	39611828	1	1	5
chr9	30414628	30419460	1	1	5
chr6	49380119	49384952	1	1	5
chr1	25425126	25429960	1	1	5
chr6	59347623	59352523	1	1	5
chr6	22971728	22976715	1	1	5
NW_022994842.1	305234	310518	1	1	5
chr8	48391103	48396407	1	1	5
chr6	22432283	22437592	1	1	5
chr5	39315008	39320323	1	1	5
chr1	52080511	52085827	1	1	5
chr7	27089268	27094584	1	1	5
chr4	47512533	47517850	1	1	5
NW_022994831.1	196332	201649	1	1	5
NW_022994919.1	141223	146540	1	1	5
chr5	3783386	3788708	1	1	5
chr1	9818917	9823899	1	1	6
chr5	20153241	20158223	1	1	6
chr8	22648895	22653877	1	1	6
NW_022994850.1	709579	714563	1	1	6
NW_022994850.1	136382	141367	1	1	6
chr2	32743556	32748542	1	1	6
chr2	64551879	64556866	1	1	6
chr3	982029	987016	1	1	6
chr6	9823901	9828888	1	1	6
chr10	31157769	31162757	1	1	6
chr2	67672332	67677321	1	1	6
chr3	44245551	44250540	1	1	6
chr3	47200191	47205180	1	1	6
chr4	17192881	17197870	1	1	6
chr4	44544560	44549549	1	1	6
chr4	45010131	45015120	1	1	6
chr5	63292824	63297813	1	1	6
chr5	71933614	71938603	1	1	6
chr6	622991	627980	1	1	6
chr6	3093860	3098849	1	1	6
chr7	20223044	20228033	1	1	6
NW_022994784.1	1185357	1190346	1	1	6
NW_022994848.1	868536	873525	1	1	6
NW_022994943.1	177263	182252	1	1	6
chr2	1381944	1386934	1	1	6
chr6	17293879	17298869	1	1	6
chr7	19508708	19513698	1	1	6
chr2	38256038	38261029	1	1	6
chr6	44060056	44065047	1	1	6
chr7	31620110	31625101	1	1	6
chr7	61316659	61321650	1	1	6
chr8	4690083	4695074	1	1	6
NW_022994835.1	274759	279750	1	1	6
NW_022994858.1	172712	177703	1	1	6
NW_022994939.1	246562	251553	1	1	6
chr10	4951591	4956583	1	1	6
chr3	16634290	16639282	1	1	6
chr5	16370466	16375458	1	1	6
chr2	66958962	66963955	1	1	6
chr10	27819682	27824676	1	1	6
chr3	21690811	21695808	1	1	6
chr6	31369330	31374327	1	1	6
chr8	40793235	40798233	1	1	6
chr8	1654186	1659185	1	1	6
chr9	24609574	24614573	1	1	6
chr10	44118198	44123198	1	1	6
chr9	18124331	18129339	1	1	6
chr3	32256125	32261253	1	1	6
chr10	25083114	25088253	1	1	6
chr10	25228274	25233414	1	1	6
chr2	51895690	51901007	1	1	6
chr2	59604601	59609929	1	1	6
chr5	51361079	51366543	1	1	6
NW_022994850.1	125076	130547	1	1	6
chr2	66744321	66749795	1	1	6
chr5	20138654	20144129	1	1	6
chr8	35091676	35097154	1	1	6
chr4	29966237	29971716	1	1	6
chr10	48957707	48963187	1	1	6
chr5	50624950	50630430	1	1	6
chr5	35503646	35509127	1	1	6
chr8	31537101	31542582	1	1	6
chr1	42673093	42678575	1	1	6
chr10	25554673	25560155	1	1	6
chr3	8564575	8570057	1	1	6
NW_022994820.1	365566	371048	1	1	6
chr5	60367831	60373315	1	1	6
NW_022994969.1	38510	43995	1	1	6
chr8	57443777	57449263	1	1	6
chr2	34562581	34568069	1	1	6
chr3	7204701	7210189	1	1	6
chr6	50647719	50653207	1	1	6
chr4	23222032	23227021	1	1	7
NW_022994960.1	122261	127402	1	1	7
chr7	42041008	42046153	1	1	7
chr1	14690399	14695549	1	1	7
chr1	24479657	24484807	1	1	7
chr7	33358604	33363754	1	1	7
chr1	24306972	24312123	1	1	7
chr6	53320608	53325759	1	1	7
chr2	36509679	36514832	1	1	7
chr6	5707746	5712899	1	1	7
chr10	25681729	25686883	1	1	7
chr5	23844231	23849385	1	1	7
chr7	8416310	8421464	1	1	7
chr7	30285703	30290857	1	1	7
chr8	20300129	20305283	1	1	7
chr9	25256844	25261998	1	1	7
chr1	25031942	25037097	1	1	7
chr10	18826753	18831908	1	1	7
chr10	25804597	25809752	1	1	7
chr2	8000752	8005907	1	1	7
chr2	19163128	19168283	1	1	7
chr2	33262725	33267880	1	1	7
chr3	7662524	7667679	1	1	7
chr3	26619514	26624669	1	1	7
chr5	19043049	19048204	1	1	7
chr5	19995183	20000338	1	1	7
chr5	38988045	38993200	1	1	7
chr8	12221033	12226188	1	1	7
chr8	21211614	21216769	1	1	7
chr8	40130228	40135383	1	1	7
chr8	55692004	55697159	1	1	7
chr9	19343603	19348758	1	1	7
chr6	27990459	27995615	1	1	7
chr6	32229876	32235032	1	1	7
NW_022994865.1	2891220	2896376	1	1	7
chr3	3566860	3572017	1	1	7
chr3	27539709	27544866	1	1	7
chr7	11093575	11098732	1	1	7
chr7	46383325	46388482	1	1	7
chr8	27042994	27048151	1	1	7
NW_022994805.1	130060	135217	1	1	7
NW_022994903.1	0	3610	1	1	7
chr10	46046846	46052004	1	1	7
chr4	10276368	10281526	1	1	7
chr4	26073195	26078353	1	1	7
chr7	42798788	42803946	1	1	7
chr8	392740	397898	1	1	7
chr9	6623228	6628386	1	1	7
chr10	25192391	25197551	1	1	7
chr5	67394060	67399220	1	1	7
chr6	15026951	15032111	1	1	7
chr8	22285227	22290388	1	1	7
chr4	34237480	34242644	1	1	7
chr3	2234358	2239523	1	1	7
chr6	6371960	6377125	1	1	7
chr6	42417364	42422529	1	1	7
chr6	51230313	51235478	1	1	7
chr9	30460432	30465598	1	1	7
chr3	30416660	30421968	1	1	7
chr6	36891093	36896419	1	1	7
chr2	28271148	28276728	1	1	7
chr3	27422192	27427820	1	1	7
chr6	9923923	9929558	1	1	7
chr5	6604334	6609972	1	1	7
chr2	47705820	47711459	1	1	7
chr5	6463086	6468726	1	1	7
chr3	23540283	23545924	1	1	7
chr4	21454799	21460440	1	1	7
chr4	30345250	30350891	1	1	7
chr6	38338029	38343670	1	1	7
chr4	26826849	26832492	1	1	7
NW_022994843.1	253584	259227	1	1	7
chr2	66021791	66027435	1	1	7
chr2	66026320	66031964	1	1	7
chr10	967968	973614	1	1	7
chr2	47011634	47017280	1	1	7
chr5	32322343	32327989	1	1	7
chr6	39568168	39573814	1	1	7
chr10	35278897	35284544	1	1	7
chr6	42035257	42040904	1	1	7
chr8	6154975	6160622	1	1	7
NW_022994998.1	45525	51172	1	1	7
chr1	29182445	29188093	1	1	7
chr1	30655310	30660958	1	1	7
chr1	49783057	49788705	1	1	7
chr3	56230038	56235686	1	1	7
chr5	67482113	67487761	1	1	7
chr6	59811574	59817222	1	1	7
chr8	20087709	20093357	1	1	7
chr8	50356676	50362324	1	1	7
chr9	4152488	4158136	1	1	7
chr9	23051243	23056891	1	1	7
chr9	29423383	29429031	1	1	7
chr2	57040943	57046592	1	1	7
chr6	41432762	41438411	1	1	7
chr8	32506512	32512161	1	1	7
chr1	25412420	25418070	1	1	7
chr2	14307519	14313169	1	1	7
chr3	31039546	31045196	1	1	7
chr4	185230	190880	1	1	7
chr6	42806303	42811953	1	1	7
NW_022994986.1	33624	39275	1	1	7
chr7	19579237	19584890	1	1	7
chr2	33734395	33740049	1	1	7
chr2	50471240	50476894	1	1	7
chr5	28639804	28645458	1	1	7
chr6	56742483	56748137	1	1	7
chr9	33734454	33740108	1	1	7
chr8	34643570	34649227	1	1	7
NW_022994824.1	278055	283712	1	1	7
chr1	11657666	11663324	1	1	7
chr3	22647743	22653402	1	1	7
chr7	36266091	36271887	1	1	7
chr4	51395294	51401131	1	1	7
chr2	66908374	66913537	1	1	8
chr1	53635206	53640510	1	1	8
chr1	26129842	26135156	1	1	8
chr6	1366347	1371662	1	1	8
chr1	19007955	19013272	1	1	8
chr4	13636375	13641692	1	1	8
chr2	29082807	29088125	1	1	8
chr5	68176513	68181832	1	1	8
chr10	20542593	20547913	1	1	8
chr2	2677285	2682605	1	1	8
chr2	63801371	63806693	1	1	8
chr6	27299470	27304792	1	1	8
chr9	13020877	13026199	1	1	8
chr1	22332655	22337978	1	1	8
chr10	20141723	20147046	1	1	8
chr9	20832951	20838274	1	1	8
chr10	8964790	8970114	1	1	8
chr1	29645513	29650838	1	1	8
chr3	13926356	13931681	1	1	8
chr7	35510891	35516216	1	1	8
chr3	38239623	38244951	1	1	8
chr10	55719293	55724623	1	1	8
chr5	22941979	22947309	1	1	8
NW_022994835.1	264696	270028	1	1	8
chr8	52082886	52088219	1	1	8
chr1	1118879	1124214	1	1	8
chr10	38135154	38140489	1	1	8
chr1	17965568	17971224	1	1	8
chr10	19643346	19649006	1	1	8
chr2	12298128	12303886	1	1	8
chr8	11527629	11533412	1	1	8
chr7	36586689	36592491	1	1	8
chr4	26640220	26646027	1	1	8
chr10	12567858	12573666	1	1	8
chr2	2480718	2486528	1	1	8
chr7	29626819	29632632	1	1	8
chr10	30633469	30639283	1	1	8
chr1	17575955	17581770	1	1	8
chr4	8444226	8450041	1	1	8
chr2	34651245	34657061	1	1	8
chr8	26395685	26401501	1	1	8
chr10	44897559	44903376	1	1	8
chr2	6608649	6614466	1	1	8
chr10	5669678	5675496	1	1	8
chr6	23696122	23701940	1	1	8
chr9	35307333	35313151	1	1	8
NW_022994921.1	155835	161653	1	1	8
chr9	17334678	17340497	1	1	8
chr7	33217975	33223796	1	1	8
chr2	42115400	42121222	1	1	8
chr2	64797259	64802731	1	1	9
NW_022994886.1	7072	12547	1	1	9
chr2	41842664	41848146	1	1	9
chr3	54465196	54470680	1	1	9
NW_022994779.1	55522	61011	1	1	9
chr2	4470496	4475986	1	1	9
chr2	31539916	31545407	1	1	9
chr2	61549919	61555410	1	1	9
chr4	6168581	6174072	1	1	9
chr4	46837473	46842964	1	1	9
chr5	48955519	48961015	1	1	9
chr2	41173766	41179273	1	1	9
chr2	17782856	17788508	1	1	9
chr1	52789828	52795501	1	1	9
chr7	24712768	24718590	1	1	9
chr1	38099923	38105891	1	1	9
chr5	65758614	65764588	1	1	9
chr8	38145567	38151541	1	1	9
chr7	61505290	61511266	1	1	9
chr7	40270976	40276953	1	1	9
chr5	45614285	45620263	1	1	9
chr4	22581875	22587855	1	1	9
chr10	29125154	29131135	1	1	9
chr2	49975393	49981374	1	1	9
chr2	10135107	10141089	1	1	9
chr2	32236772	32242754	1	1	9
chr10	46796867	46802850	1	1	9
chr3	26979635	26985619	1	1	9
chr10	45631286	45637271	1	1	9
chr3	516908	522894	1	1	9
chr5	66558377	66564363	1	1	9
chr8	37259944	37265930	1	1	9
chr8	4632039	4638027	1	1	9
chr3	30886459	30892448	1	1	9
chr1	30116517	30123433	1	1	9
chr10	24842986	24848632	1	1	10
chr4	24575114	24580761	1	1	10
chr7	50087645	50093297	1	1	10
chr3	25401514	25407168	1	1	10
chr3	4026748	4032403	1	1	10
chr6	38297310	38302965	1	1	10
chr7	14193538	14199193	1	1	10
chr7	20367970	20373625	1	1	10
chr7	27177976	27183634	1	1	10
chr10	17809317	17814978	1	1	10
chr7	41441450	41447114	1	1	10
chr7	35140314	35145993	1	1	10
chr6	8981975	8987963	1	1	10
chr10	35721800	35727945	1	1	10
chr6	18786932	18793078	1	1	10
chr3	41091521	41097672	1	1	10
chr5	26348307	26354459	1	1	10
chr2	41163640	41169794	1	1	10
chr5	60206957	60213111	1	1	10
chr7	17286692	17292848	1	1	10
chr6	50087026	50093186	1	1	10
chr2	39416138	39421956	1	1	11
chr2	5804828	5810648	1	1	11
NW_022994945.1	45754	51601	1	1	11
chr6	48582665	48588976	1	1	11
chr7	12643466	12649779	1	1	11
chr7	30557971	30564296	1	1	11
chr8	50187340	50193305	1	1	12
chr4	10752589	10758576	1	1	12
chr10	1949568	1955560	1	1	12
chr4	25557961	25563956	1	1	12
chr2	1562481	1568771	1	1	12
chr9	8484161	8490482	1	1	12
chr4	22303850	22310333	1	1	12
NW_022994914.1	63777	70262	1	1	12
chr3	10458085	10464573	1	1	12
chr7	47575234	47581723	1	1	12
chr8	37561451	37567940	1	1	12
chr5	48916142	48922634	1	1	12
chr10	10461714	10468508	1	1	12
chr6	3561470	3567624	1	1	13
chr6	49305496	49311979	1	1	13
chr10	45442904	45449390	1	1	13
chr7	26263437	26270083	1	1	13
chr2	13480304	13486951	1	1	13
NW_022994865.1	2330592	2337245	1	1	13
chr4	22696748	22703072	1	1	14
chr3	57965966	57972619	1	1	14
chr2	895462	902273	1	1	14
chr5	4589035	4595852	1	1	14
chr6	51148100	51154921	1	1	14
chr1	7329869	7336322	1	1	15
chr10	4954061	4960542	1	1	15
chr10	50954395	50960885	1	1	15
chr9	22916677	22923168	1	1	15
chr1	51779372	51786266	1	1	15
NW_022994926.1	76040	83015	1	1	15
chr5	4603333	4610320	1	1	15
NW_022994939.1	162478	169468	1	1	15
chr6	6277560	6284551	1	1	15
chr5	39805698	39812690	1	1	15
chr6	33496387	33503052	1	1	16
chr10	27775656	27782642	1	1	16
chr7	34711674	34718818	1	1	16
NW_022994830.1	283888	291035	1	1	16
chr10	27583528	27590701	1	1	16
chr3	56700542	56707338	1	1	17
chr7	19712547	19719692	1	1	17
chr5	63323103	63330411	1	1	17
chr6	51385845	51393146	1	1	20
chr5	39156898	39164389	1	1	21
chr6	51404083	51412399	1	1	24
chr1	18760587	18769066	1	1	25
NW_022994897.1	291455	300455	1	1	25
chr2	22606808	22618765	1	1	45
chr7	43400680	43404826	1	0	1
chr5	39790750	39794901	1	0	1
chr2	39136246	39140398	1	0	1
chr5	52102028	52106183	1	0	1
chr5	70666212	70670367	1	0	1
chr3	26051875	26056032	1	0	1
chr4	34614996	34619153	1	0	1
chr10	32538194	32542353	1	0	1
chr10	10503212	10507372	1	0	1
chr9	19196657	19200817	1	0	1
chr1	52281771	52285932	1	0	1
chr10	3510530	3514691	1	0	1
chr10	36660894	36665055	1	0	1
chr5	17218852	17223013	1	0	1
chr6	40140329	40144490	1	0	1
chr6	51855693	51859854	1	0	1
chr9	17915395	17919556	1	0	1
NW_022994777.1	13301	17462	1	0	1
NW_022994831.1	180675	184836	1	0	1
chr10	2878839	2883001	1	0	1
chr2	38624110	38628272	1	0	1
chr2	44007938	44012100	1	0	1
chr6	51220925	51225087	1	0	1
NW_022994824.1	385312	389474	1	0	1
NW_022994940.1	150308	154470	1	0	1
chr10	27991737	27995900	1	0	1
chr5	14067767	14071930	1	0	1
chr5	43989207	43993370	1	0	1
chr6	23965713	23969876	1	0	1
chr6	44922885	44927048	1	0	1
chr7	47174870	47179033	1	0	1
chr1	11565175	11569339	1	0	1
chr1	22086217	22090381	1	0	1
chr10	2037092	2041256	1	0	1
chr10	26396554	26400718	1	0	1
chr10	36557360	36561524	1	0	1
chr2	15722600	15726764	1	0	1
chr2	28688974	28693138	1	0	1
chr2	50872667	50876831	1	0	1
chr2	56804878	56809042	1	0	1
chr2	69521618	69525782	1	0	1
chr3	11001915	11006079	1	0	1
chr3	12435336	12439500	1	0	1
chr3	42022050	42026214	1	0	1
chr3	48350466	48354630	1	0	1
chr3	51483808	51487972	1	0	1
chr4	9799519	9803683	1	0	1
chr5	58263472	58267636	1	0	1
chr6	8880644	8884808	1	0	1
chr7	15873993	15878157	1	0	1
chr7	39223108	39227272	1	0	1
chr7	50996815	51000979	1	0	1
chr7	55091533	55095697	1	0	1
chr8	31185315	31189479	1	0	1
chr8	33267964	33272128	1	0	1
NW_022994790.1	51544	55708	1	0	1
NW_022994840.1	336130	340294	1	0	1
NW_022994938.1	178668	182832	1	0	1
chr1	18705810	18709975	1	0	1
chr1	33640314	33644479	1	0	1
chr1	48458760	48462925	1	0	1
chr1	52282923	52287088	1	0	1
chr2	4459859	4464024	1	0	1
chr2	4586245	4590410	1	0	1
chr2	5002562	5006727	1	0	1
chr2	5234814	5238979	1	0	1
chr2	53091349	53095514	1	0	1
chr2	60090624	60094789	1	0	1
chr3	19715237	19719402	1	0	1
chr3	28884521	28888686	1	0	1
chr3	39495582	39499747	1	0	1
chr3	51945590	51949755	1	0	1
chr4	17474723	17478888	1	0	1
chr4	24886720	24890885	1	0	1
chr4	29089197	29093362	1	0	1
chr4	31829732	31833897	1	0	1
chr5	39723882	39728047	1	0	1
chr5	56506117	56510282	1	0	1
chr5	58233667	58237832	1	0	1
chr5	72869825	72873990	1	0	1
chr6	26008891	26013056	1	0	1
chr6	35476663	35480828	1	0	1
chr6	35478344	35482509	1	0	1
chr6	56119806	56123971	1	0	1
chr7	15112811	15116976	1	0	1
chr7	24747812	24751977	1	0	1
chr7	24748689	24752854	1	0	1
chr7	36293390	36297555	1	0	1
chr7	50511436	50515601	1	0	1
NW_022994774.1	194841	199006	1	0	1
NW_022994774.1	857495	861660	1	0	1
NW_022994850.1	385016	389181	1	0	1
NW_022994877.1	207015	211180	1	0	1
NW_022994898.1	56615	60780	1	0	1
NW_022994898.1	57645	61810	1	0	1
chr10	5821324	5825490	1	0	1
chr10	38794235	38798401	1	0	1
chr4	48220304	48224470	1	0	1
chr5	43842363	43846529	1	0	1
chr9	1920784	1924950	1	0	1
chr9	2813664	2817830	1	0	1
chr9	25370405	25374571	1	0	1
chr9	29926658	29930824	1	0	1
NW_022994855.1	125739	129905	1	0	1
chr1	35349943	35354110	1	0	1
chr10	25748297	25752464	1	0	1
chr2	41728632	41732799	1	0	1
chr2	66088652	66092819	1	0	1
chr4	30944832	30948999	1	0	1
chr5	45934177	45938344	1	0	1
chr7	57836486	57840653	1	0	1
chr8	3647270	3651437	1	0	1
chr9	20683360	20687527	1	0	1
chr3	18521155	18525323	1	0	1
chr3	38791390	38795558	1	0	1
chr6	49929152	49933320	1	0	1
chr7	4349067	4353235	1	0	1
chr7	4354052	4358220	1	0	1
chr7	56774337	56778505	1	0	1
chr9	28471126	28475294	1	0	1
chr2	60640609	60644778	1	0	1
chr3	57685450	57689619	1	0	1
chr5	25182534	25186703	1	0	1
chr7	31987068	31991237	1	0	1
chr9	18433086	18437255	1	0	1
chr1	25647522	25651692	1	0	1
chr4	25525771	25529941	1	0	1
chr4	31803176	31807346	1	0	1
chr9	17916247	17920417	1	0	1
chr1	42437108	42441279	1	0	1
chr2	4624856	4629027	1	0	1
chr3	2658163	2662334	1	0	1
chr6	23854357	23858528	1	0	1
chr1	51378451	51382623	1	0	1
chr4	15404177	15408349	1	0	1
chr7	35503144	35507316	1	0	1
chr10	8169092	8173265	1	0	1
chr4	15552929	15557104	1	0	1
chr1	13074119	13078296	1	0	1
chr2	4413996	4418173	1	0	1
chr4	39632960	39637140	1	0	1
chr3	29792984	29797298	1	0	2
chr3	20092690	20097005	1	0	2
chr2	46489374	46493693	1	0	2
chr3	48351741	48356063	1	0	2
chr8	21865774	21870097	1	0	2
chr10	26054973	26059297	1	0	2
chr4	29775328	29779652	1	0	2
chr8	13455489	13459813	1	0	2
chr8	13457099	13461423	1	0	2
NW_022994948.1	571627	575951	1	0	2
NW_022994784.1	1248346	1252672	1	0	2
chr8	41486179	41490506	1	0	2
NW_022994778.1	140203	144530	1	0	2
chr10	25728267	25732595	1	0	2
chr3	40853328	40857656	1	0	2
chr3	41015369	41019697	1	0	2
chr3	43214472	43218800	1	0	2
NW_022994886.1	375288	379616	1	0	2
chr2	8237896	8242225	1	0	2
chr5	46540590	46544919	1	0	2
chr7	43472679	43477008	1	0	2
chr3	43175097	43179427	1	0	2
chr4	3461956	3466286	1	0	2
chr5	58261944	58266274	1	0	2
NW_022994870.1	372205	376535	1	0	2
chr1	3311983	3316314	1	0	2
chr1	35028008	35032339	1	0	2
chr1	49877505	49881836	1	0	2
chr10	57184963	57189294	1	0	2
chr2	20601518	20605849	1	0	2
chr4	25295203	25299534	1	0	2
chr5	17201660	17205991	1	0	2
chr5	38235283	38239614	1	0	2
chr5	61731097	61735428	1	0	2
chr7	9698534	9702865	1	0	2
chr8	12308809	12313140	1	0	2
chr9	7778871	7783202	1	0	2
chr9	18702257	18706588	1	0	2
chr1	18707259	18711591	1	0	2
chr10	25148462	25152794	1	0	2
chr10	25284925	25289257	1	0	2
chr10	26856908	26861240	1	0	2
chr3	1649388	1653720	1	0	2
chr3	19716525	19720857	1	0	2
chr3	54401751	54406083	1	0	2
chr4	7991180	7995512	1	0	2
chr5	27769938	27774270	1	0	2
chr6	3105644	3109976	1	0	2
chr7	13848992	13853324	1	0	2
chr8	53493445	53497777	1	0	2
chr9	10052501	10056833	1	0	2
chr2	24215070	24219403	1	0	2
chr6	27121766	27126099	1	0	2
chr8	52067365	52071698	1	0	2
chr9	7124194	7128527	1	0	2
chr1	7155814	7160148	1	0	2
chr7	25295167	25299501	1	0	2
chr8	15943122	15947456	1	0	2
chr2	43753869	43758204	1	0	2
chr5	51340910	51345245	1	0	2
chr1	22642519	22646855	1	0	2
chr2	3647143	3651480	1	0	2
NW_022994865.1	682496	686834	1	0	2
chr8	30219988	30224327	1	0	2
chr3	34801898	34806238	1	0	2
chr5	16705958	16710299	1	0	2
chr9	18002126	18006467	1	0	2
chr10	57183508	57187853	1	0	2
chr2	10070678	10075092	1	0	2
chr2	4675076	4679491	1	0	2
chr5	10810028	10814494	1	0	2
chr4	1337955	1342443	1	0	2
chr1	22365488	22369955	1	0	3
chr2	60070223	60074701	1	0	3
chr2	2117775	2122254	1	0	3
chr2	29629441	29633923	1	0	3
chr8	40856565	40861050	1	0	3
chr2	29718296	29722782	1	0	3
chr5	23764557	23769048	1	0	3
chr2	49319410	49323903	1	0	3
chr6	22970733	22975226	1	0	3
chr9	15343179	15347674	1	0	3
chr2	20069434	20073931	1	0	3
chr4	12374166	12378663	1	0	3
chr4	22317468	22321965	1	0	3
chr4	4985067	4989565	1	0	3
chr7	40515530	40520028	1	0	3
chr6	26966191	26970690	1	0	3
chr8	4635269	4639768	1	0	3
chr9	26698963	26703462	1	0	3
chr2	46590747	46595248	1	0	3
chr1	29530761	29535263	1	0	3
chr2	35753766	35758268	1	0	3
chr2	41774885	41779387	1	0	3
chr3	24679687	24684189	1	0	3
chr7	35155953	35160455	1	0	3
chr7	35053995	35058504	1	0	3
chr6	36134526	36139036	1	0	3
chr2	9890789	9895369	1	0	3
NW_022994898.1	46973	51615	1	0	4
chr8	7028841	7033500	1	0	4
chr3	57488176	57492840	1	0	4
chr7	44551481	44556146	1	0	4
chr8	15511292	15515958	1	0	4
chr4	8122422	8127186	1	0	4
chr2	36585897	36590727	1	0	5
NW_022994833.1	470951	475785	1	0	5
NW_022994946.1	43224	48546	1	0	5
chr1	1179493	1184484	1	0	6
chr4	27026077	27031076	1	0	6
chr8	14054988	14060133	1	0	7
chr3	29267562	29273010	1	0	7
chr5	20510708	20516025	1	0	8
chr6	1399601	1404935	1	0	8
chr2	72919266	72924731	1	0	8
chr3	22562146	22567961	1	0	8
chr4	30439189	30444662	1	0	9
chr3	18459800	18465471	1	0	10
chr8	58142600	58149687	1	0	17
chr9	26031970	26036119	0	1	1
chr9	7780985	7785139	0	1	1
chr3	44035774	44039930	0	1	1
chr7	8251592	8255748	0	1	1
chr10	26622818	26626976	0	1	1
chr10	26686675	26690833	0	1	1
chr3	4480486	4484644	0	1	1
chr2	72812452	72816611	0	1	1
chr6	36394243	36398402	0	1	1
chr8	29606442	29610601	0	1	1
NW_022994983.1	15223	19382	0	1	1
chr4	20800794	20804955	0	1	1
chr5	24441124	24445285	0	1	1
chr6	31096989	31101150	0	1	1
chr7	2759782	2763943	0	1	1
chr1	43661154	43665316	0	1	1
chr5	29722438	29726600	0	1	1
chr7	48876145	48880307	0	1	1
chr8	15433393	15437555	0	1	1
chr8	15513078	15517240	0	1	1
chr8	23651289	23655451	0	1	1
chr2	27648088	27652251	0	1	1
chr2	52672135	52676298	0	1	1
chr2	61922448	61926611	0	1	1
chr2	66910642	66914805	0	1	1
chr3	21689477	21693640	0	1	1
chr3	27027234	27031397	0	1	1
chr3	29789021	29793184	0	1	1
chr3	42994453	42998616	0	1	1
chr7	49397606	49401769	0	1	1
chr8	12302016	12306179	0	1	1
chr8	12302682	12306845	0	1	1
chr9	30416568	30420731	0	1	1
chr9	30422262	30426425	0	1	1
NW_022994774.1	854555	858718	0	1	1
chr1	7329203	7333367	0	1	1
chr1	20792964	20797128	0	1	1
chr10	26142597	26146761	0	1	1
chr10	26404360	26408524	0	1	1
chr10	26840813	26844977	0	1	1
chr10	27099886	27104050	0	1	1
chr10	27709916	27714080	0	1	1
chr10	27719023	27723187	0	1	1
chr10	50953729	50957893	0	1	1
chr2	4469830	4473994	0	1	1
chr2	5807150	5811314	0	1	1
chr2	7804140	7808304	0	1	1
chr2	17785399	17789563	0	1	1
chr2	29082141	29086305	0	1	1
chr2	29774858	29779022	0	1	1
chr2	39418458	39422622	0	1	1
chr2	41844648	41848812	0	1	1
chr2	58902983	58907147	0	1	1
chr2	60093383	60097547	0	1	1
chr2	63803195	63807359	0	1	1
chr2	64796593	64800757	0	1	1
chr3	4479821	4483985	0	1	1
chr3	19714569	19718733	0	1	1
chr3	24677751	24681915	0	1	1
chr3	25403669	25407833	0	1	1
chr3	54467188	54471352	0	1	1
chr3	57885402	57889566	0	1	1
chr4	5839765	5843929	0	1	1
chr4	8071527	8075691	0	1	1
chr4	10755078	10759242	0	1	1
chr4	23216955	23221119	0	1	1
chr5	13739636	13743800	0	1	1
chr5	27767672	27771836	0	1	1
chr5	48954851	48959015	0	1	1
chr5	68175733	68179897	0	1	1
chr6	1393782	1397946	0	1	1
chr6	3564126	3568290	0	1	1
chr6	4399564	4403728	0	1	1
chr6	22973229	22977393	0	1	1
chr6	25811691	25815855	0	1	1
chr7	5695452	5699616	0	1	1
chr7	14195694	14199858	0	1	1
chr7	40518282	40522446	0	1	1
chr8	1440467	1444631	0	1	1
chr8	1465199	1469363	0	1	1
chr8	1479233	1483397	0	1	1
chr8	2579132	2583296	0	1	1
chr8	21602953	21607117	0	1	1
chr8	24786403	24790567	0	1	1
chr8	47450850	47455014	0	1	1
chr8	47451522	47455686	0	1	1
chr9	13022701	13026865	0	1	1
chr9	18700319	18704483	0	1	1
chr9	20834777	20838941	0	1	1
chr9	26696956	26701120	0	1	1
NW_022994774.1	197129	201293	0	1	1
NW_022994886.1	9049	13213	0	1	1
chr1	22305233	22309398	0	1	1
chr1	22870815	22874980	0	1	1
chr1	27769193	27773358	0	1	1
chr1	29267652	29271817	0	1	1
chr10	10749126	10753291	0	1	1
chr2	8013958	8018123	0	1	1
chr2	24737391	24741556	0	1	1
chr2	24766244	24770409	0	1	1
chr3	38789453	38793618	0	1	1
chr3	43172452	43176617	0	1	1
chr3	56699748	56703913	0	1	1
chr4	7533244	7537409	0	1	1
chr5	7020354	7024519	0	1	1
chr5	50664395	50668560	0	1	1
chr5	56508201	56512366	0	1	1
chr7	13847076	13851241	0	1	1
chr8	2455575	2459740	0	1	1
chr8	15939015	15943180	0	1	1
chr8	41484325	41488490	0	1	1
chr9	6625005	6629170	0	1	1
chr9	8490551	8494716	0	1	1
NW_022994835.1	444191	448356	0	1	1
NW_022994948.1	569290	573455	0	1	1
NW_022994983.1	15887	20052	0	1	1
chr1	27816577	27820743	0	1	1
chr10	8226793	8230959	0	1	1
chr10	17811478	17815644	0	1	1
chr10	25751306	25755472	0	1	1
chr2	29715665	29719831	0	1	1
chr3	4026082	4030248	0	1	1
chr3	42995139	42999305	0	1	1
chr3	43171784	43175950	0	1	1
chr5	13738968	13743134	0	1	1
chr5	14073892	14078058	0	1	1
chr5	16909012	16913178	0	1	1
chr6	30373839	30378005	0	1	1
chr7	9723799	9727965	0	1	1
chr7	27180134	27184300	0	1	1
chr7	46159021	46163187	0	1	1
chr7	48878421	48882587	0	1	1
chr7	48882199	48886365	0	1	1
chr7	48884480	48888646	0	1	1
chr7	48888257	48892423	0	1	1
chr7	48890537	48894703	0	1	1
chr7	48894314	48898480	0	1	1
chr7	48896593	48900759	0	1	1
chr8	31076947	31081113	0	1	1
NW_022994914.1	23395	27561	0	1	1
chr1	34482211	34486378	0	1	1
chr10	55251745	55255912	0	1	1
chr3	4065691	4069858	0	1	1
chr3	31652423	31656590	0	1	1
chr5	16908341	16912508	0	1	1
chr6	45385439	45389606	0	1	1
chr8	43038521	43042688	0	1	1
chr6	25541787	25545955	0	1	1
chr7	39211804	39215972	0	1	1
chr8	2351229	2355397	0	1	1
chr1	19007285	19011454	0	1	1
chr1	29644843	29649012	0	1	1
chr10	25750637	25754806	0	1	1
chr7	34957712	34961881	0	1	1
chr8	29019531	29023700	0	1	1
NW_022994938.1	176704	180873	0	1	1
chr2	17830999	17835169	0	1	1
chr2	54080912	54085082	0	1	1
chr8	23610347	23614517	0	1	1
chr9	28107999	28112170	0	1	1
chr10	20097381	20101553	0	1	1
chr10	25282655	25286827	0	1	1
chr8	7294834	7299006	0	1	1
chr4	26740215	26744389	0	1	1
NW_022994912.1	15015	19189	0	1	1
chr1	20676764	20680939	0	1	1
chr2	3965197	3969373	0	1	1
chr2	4298633	4302809	0	1	1
chr10	37887242	37891561	0	1	2
chr3	28686620	28690941	0	1	2
NW_022994914.1	24959	29281	0	1	2
chr2	69464750	69469074	0	1	2
chr7	36238706	36243030	0	1	2
chr1	45300913	45305238	0	1	2
chr2	31955253	31959578	0	1	2
chr3	44646157	44650482	0	1	2
chr7	3599234	3603559	0	1	2
chr7	42232520	42236845	0	1	2
chr1	45313959	45318285	0	1	2
chr2	10094264	10098590	0	1	2
chr3	21354541	21358867	0	1	2
chr2	48914383	48918710	0	1	2
chr8	15434517	15438844	0	1	2
chr4	48442758	48447086	0	1	2
chr8	6649064	6653392	0	1	2
chr8	45031395	45035723	0	1	2
chr2	38407774	38412104	0	1	2
chr3	29269843	29274173	0	1	2
chr4	48412379	48416709	0	1	2
chr2	6351879	6356210	0	1	2
chr3	28003108	28007439	0	1	2
chr4	18881622	18885953	0	1	2
chr7	19035008	19039340	0	1	2
NW_022994874.1	85336	89668	0	1	2
chr3	43891439	43895772	0	1	2
chr8	52681232	52685565	0	1	2
chr2	29881991	29886325	0	1	2
chr9	25647269	25651606	0	1	2
chr2	56384577	56388922	0	1	2
chr7	31988331	31992826	0	1	2
chr3	15467635	15472132	0	1	2
NW_022994969.1	42486	46984	0	1	2
chr5	46042064	46046567	0	1	2
chr7	51063549	51068074	0	1	2
chr3	47786387	47791033	0	1	2
chr6	42033912	42038560	0	1	2
chr1	49879329	49883980	0	1	2
chr6	27772653	27777314	0	1	2
chr8	52070815	52075611	0	1	2
NW_022994870.1	374080	378895	0	1	2
chr7	24749968	24754788	0	1	2
chr8	30212277	30217099	0	1	2
NW_022994865.1	674186	679014	0	1	2
chr3	31970666	31975152	0	1	3
chr10	51469425	51473917	0	1	3
chr5	23957587	23962080	0	1	3
chr8	6456890	6461383	0	1	3
chr8	6719538	6724031	0	1	3
chr8	6682091	6686591	0	1	3
chr7	44553292	44557793	0	1	3
chr4	22222985	22227497	0	1	3
chr4	51628998	51633568	0	1	3
chr3	43211298	43215924	0	1	3
chr9	7129686	7134497	0	1	3
chr2	19684878	19689698	0	1	3
chr5	46546150	46550972	0	1	3
chr7	24903535	24908398	0	1	3
chr4	48216018	48220673	0	1	4
chr6	4400326	4404990	0	1	4
chr2	32009368	32014033	0	1	4
chr2	56440738	56445459	0	1	4
chr1	22448422	22453389	0	1	4
chr10	37914488	37919327	0	1	5
chr6	27882875	27887801	0	1	5
chr6	18740212	18745454	0	1	5
chr7	48867574	48872568	0	1	6
chr6	6638158	6643641	0	1	6
chr3	53953882	53959040	0	1	7
chr1	3307323	3312975	0	1	8
chr4	3670473	3675962	0	1	9
chr8	21603619	21609440	0	1	11
chr9	20678182	20684833	0	1	13
chr5	73430731	73434883	0	0	1
chr10	49450186	49454340	0	0	1
chr5	48151570	48155724	0	0	1
chr6	25618757	25622912	0	0	1
chr7	35474844	35478999	0	0	1
chr5	39492610	39496767	0	0	1
NW_022994820.1	283700	287857	0	0	1
chr1	48281915	48286073	0	0	1
chr1	35231802	35235961	0	0	1
chr2	72746527	72750686	0	0	1
chr4	10005050	10009210	0	0	1
chr6	26637096	26641256	0	0	1
chr3	43943071	43947232	0	0	1
chr5	38229116	38233277	0	0	1
chr8	10229824	10233985	0	0	1
chr8	43789465	43793626	0	0	1
NW_022994847.1	220446	224607	0	0	1
chr2	59319533	59323695	0	0	1
chr8	15387427	15391589	0	0	1
chr8	51344025	51348187	0	0	1
chr2	25668678	25672841	0	0	1
chr2	59553283	59557446	0	0	1
chr2	60944033	60948196	0	0	1
chr3	1765082	1769245	0	0	1
chr3	23382333	23386496	0	0	1
chr3	29148651	29152814	0	0	1
chr8	8169733	8173896	0	0	1
chr9	7320689	7324852	0	0	1
NW_022994809.1	121205	125368	0	0	1
chr2	18255839	18260003	0	0	1
chr2	54465458	54469622	0	0	1
chr3	791863	796027	0	0	1
chr3	29646577	29650741	0	0	1
chr3	51711266	51715430	0	0	1
chr4	30438523	30442687	0	0	1
chr4	30478056	30482220	0	0	1
chr7	8438723	8442887	0	0	1
chr8	15672077	15676241	0	0	1
chr9	11802904	11807068	0	0	1
chr9	18304667	18308831	0	0	1
chr9	29677600	29681764	0	0	1
NW_022994774.1	855507	859671	0	0	1
NW_022994799.1	373419	377583	0	0	1
NW_022994822.1	157862	162026	0	0	1
NW_022994822.1	165169	169333	0	0	1
NW_022994843.1	111542	115706	0	0	1
NW_022994843.1	115629	119793	0	0	1
chr2	4238774	4242939	0	0	1
chr2	22990408	22994573	0	0	1
chr2	54537432	54541597	0	0	1
chr2	54597065	54601230	0	0	1
chr2	58710070	58714235	0	0	1
chr3	22279448	22283613	0	0	1
chr3	41614870	41619035	0	0	1
chr4	32714857	32719022	0	0	1
chr5	23741647	23745812	0	0	1
chr5	28610121	28614286	0	0	1
chr5	47429240	47433405	0	0	1
chr6	858353	862518	0	0	1
chr6	58098710	58102875	0	0	1
chr7	53686251	53690416	0	0	1
chr8	2398287	2402452	0	0	1
chr8	2641697	2645862	0	0	1
chr8	2682121	2686286	0	0	1
NW_022994792.1	11636	15801	0	0	1
NW_022994969.1	44132	48297	0	0	1
chr1	21998410	22002576	0	0	1
chr10	18997462	19001628	0	0	1
chr2	60741394	60745560	0	0	1
chr5	14073223	14077389	0	0	1
chr5	38230183	38234349	0	0	1
chr8	47823015	47827181	0	0	1
NW_022994841.1	7378	11544	0	0	1
chr10	12850849	12855016	0	0	1
chr2	38222891	38227058	0	0	1
chr2	60488429	60492596	0	0	1
chr6	789791	793958	0	0	1
chr6	917254	921421	0	0	1
chr6	10762489	10766656	0	0	1
chr8	42993087	42997254	0	0	1
NW_022994909.1	30048	34215	0	0	1
chr1	14475283	14479451	0	0	1
chr2	46588084	46592252	0	0	1
chr5	25796277	25800445	0	0	1
chr5	26057407	26061575	0	0	1
chr8	36458804	36462972	0	0	1
chr1	10561832	10566001	0	0	1
chr1	55484380	55488549	0	0	1
chr1	55701053	55705222	0	0	1
chr3	4415662	4419831	0	0	1
chr10	6634457	6638627	0	0	1
chr5	55157213	55161383	0	0	1
chr2	31548815	31552986	0	0	1
chr5	41057527	41061698	0	0	1
chr7	8191410	8195582	0	0	1
chr5	31662813	31666986	0	0	1
chr4	48958464	48962638	0	0	1
chr9	21209024	21213199	0	0	1
chr4	11096037	11100215	0	0	1
chr2	52418038	52422341	0	0	2
chr1	1827387	1831701	0	0	2
NW_022994881.1	348810	353126	0	0	2
chr5	54983786	54988105	0	0	2
chr4	22418309	22422633	0	0	2
chr8	41517030	41521356	0	0	2
NW_022994792.1	12677	17005	0	0	2
chr1	52056183	52060513	0	0	2
chr2	46025258	46029588	0	0	2
chr4	7531828	7536160	0	0	2
NW_022994972.1	143296	147629	0	0	2
chr3	10789636	10793970	0	0	2
chr2	72789460	72793795	0	0	2
chr4	34101090	34105425	0	0	2
chr6	51490502	51494837	0	0	2
chr4	33259410	33263746	0	0	2
chr6	41377391	41381727	0	0	2
chr8	5361100	5365438	0	0	2
chr6	41108820	41113162	0	0	2
chr1	31373145	31377642	0	0	2
chr7	35708313	35712897	0	0	2
chr1	24712639	24717295	0	0	2
chr5	48152634	48157430	0	0	2
chr1	35029888	35034702	0	0	2
chr4	173078	177892	0	0	2
chr5	72088124	72092584	0	0	3
chr7	34958675	34963162	0	0	3
chr8	11550735	11555230	0	0	3
chr1	31371471	31375967	0	0	3
chr4	176740	181243	0	0	3
chr2	21794516	21799227	0	0	3
NW_022994948.1	115286	119933	0	0	4
chr2	51690714	51695371	0	0	4
chr6	25662944	25667617	0	0	4
chr3	25679924	25684599	0	0	4
chr6	53862383	53867104	0	0	4

## Sheet: CgiSat14
Placement	Position start	Position end	Box 4	Box 5	Number of monomers in an extraction
chr2	60223615	60228753	1	1	1
chr4	52564175	52569315	1	1	1
chr9	14082514	14087654	1	1	1
chr9	26123855	26128997	1	1	1
chr2	39537468	39542616	1	1	1
chr5	26486752	26494195	1	1	3
chr9	6940820	6948287	1	1	3
chr4	52625407	52633324	1	1	3
chr4	52580049	52587980	1	1	3
chr2	39541129	39550296	1	1	4
chr4	52586027	52596009	1	1	5
chr2	14972088	14982788	1	1	5
chr4	33696002	33701126	1	0	1
chr9	14088103	14093230	1	0	1
chr9	9088509	9093645	1	0	1
chr2	57954894	57960033	1	0	1
chr3	54870804	54875943	1	0	1
chr3	33975902	33981042	1	0	1
chr4	52572452	52577593	1	0	1
chr2	9436708	9441850	1	0	1
chr5	13862226	13867368	1	0	1
chr5	68243102	68248244	1	0	1
chr9	12000141	12005283	1	0	1
chr3	34007120	34012263	1	0	1
chr4	11035969	11041112	1	0	1
chr5	30491144	30496287	1	0	1
chr5	68214582	68219725	1	0	1
chr5	73441379	73446522	1	0	1
chr9	14071839	14076982	1	0	1
chr9	26151400	26156543	1	0	1
chr10	2175804	2180948	1	0	1
chr3	39660044	39665188	1	0	1
chr4	18830167	18835311	1	0	1
chr5	30233778	30238922	1	0	1
chr5	68198645	68203789	1	0	1
chr5	68219596	68224740	1	0	1
chr9	9086045	9091189	1	0	1
chr9	35225952	35231096	1	0	1
chr10	2156931	2162076	1	0	1
chr2	9408596	9413741	1	0	1
chr9	26148924	26154069	1	0	1
chr3	33997538	34002684	1	0	1
chr3	34009470	34014616	1	0	1
chr4	52632380	52637526	1	0	1
chr5	68188557	68193703	1	0	1
chr10	2160508	2165655	1	0	1
chr2	66787555	66792702	1	0	1
chr3	39664157	39669306	1	0	1
chr7	50658139	50663288	1	0	1
chr4	11033125	11038277	1	0	1
chr7	50684375	50689527	1	0	1
chr5	30265640	30270793	1	0	1
chr9	26145191	26150345	1	0	1
chr2	8264540	8269695	1	0	1
NW_022994836.1	312086	317225	1	0	1
NW_022994836.1	344734	349873	1	0	1
NW_022994816.1	704284	709425	1	0	1
NW_022994836.1	301641	306783	1	0	1
NW_022994836.1	391448	396590	1	0	1
NW_022994844.1	548682	553824	1	0	1
NW_022994850.1	536669	541811	1	0	1
NW_022994886.1	257085	262227	1	0	1
NW_022994850.1	520692	525835	1	0	1
NW_022994930.1	112098	117241	1	0	1
NW_022994836.1	341761	346905	1	0	1
NW_022994850.1	540312	545456	1	0	1
NW_022994873.1	72369	77513	1	0	1
NW_022994842.1	183094	188239	1	0	1
NW_022994930.1	114465	119610	1	0	1
NW_022994816.1	693222	698368	1	0	1
NW_022994836.1	287976	293126	1	0	1
chr2	9411445	9417717	1	0	2
chr2	3791359	3797638	1	0	2
chr5	43785060	43791347	1	0	2
chr4	52553561	52559856	1	0	2
chr9	6934923	6941218	1	0	2
chr10	2171089	2177386	1	0	2
chr3	33999914	34006211	1	0	2
chr4	52576520	52582817	1	0	2
chr5	30269223	30275520	1	0	2
chr9	14100541	14106838	1	0	2
chr2	54382793	54389091	1	0	2
chr4	52618619	52624917	1	0	2
chr3	34003539	34009838	1	0	2
chr9	6931393	6937692	1	0	2
chr4	52607552	52613853	1	0	2
chr9	6947694	6953995	1	0	2
chr3	39655257	39661559	1	0	2
chr5	68235029	68241331	1	0	2
chr5	73451362	73457665	1	0	2
chr5	30236271	30242575	1	0	2
chr2	8297264	8303569	1	0	2
chr5	30262052	30268357	1	0	2
chr2	9405007	9411314	1	0	2
chr2	9422467	9428774	1	0	2
chr2	54371989	54378297	1	0	2
chr7	50680429	50686740	1	0	2
chr2	3663632	3670401	1	0	2
chr9	14074678	14081447	1	0	2
chr5	68238659	68245435	1	0	2
chr5	11333531	11340309	1	0	2
chr5	30249410	30256188	1	0	2
chr4	52656994	52663773	1	0	2
chr5	11328986	11335766	1	0	2
chr2	3784820	3791605	1	0	2
chr2	14980622	14987411	1	0	2
NW_022994836.1	353005	359295	1	0	2
NW_022994836.1	308609	314907	1	0	2
NW_022994816.1	699101	705401	1	0	2
NW_022994836.1	296876	303176	1	0	2
NW_022994836.1	338129	344429	1	0	2
NW_022994836.1	446044	452347	1	0	2
NW_022994836.1	248026	254330	1	0	2
NW_022994816.1	695590	701895	1	0	2
NW_022994836.1	450202	456511	1	0	2
NW_022994836.1	387457	394222	1	0	2
NW_022994836.1	347089	353864	1	0	2
chr3	33992870	34000312	1	0	3
chr3	33986928	33994374	1	0	3
chr9	26140049	26147500	1	0	3
chr4	52539635	52547088	1	0	3
chr4	52547181	52554634	1	0	3
chr5	30228982	30236436	1	0	3
chr5	18110895	18118351	1	0	3
chr3	33979617	33987075	1	0	3
chr2	54365874	54373354	1	0	3
chr9	14078046	14085963	1	0	3
chr5	68208960	68216887	1	0	3
chr4	44303716	44311644	1	0	3
chr4	52651788	52659716	1	0	3
chr5	73446156	73454092	1	0	3
chr2	54387871	54395809	1	0	3
chr2	12824744	12832843	1	0	3
chr4	52612500	52620895	1	0	3
chr5	68221970	68230371	1	0	3
NW_022994816.1	688376	695822	1	0	3
NW_022994836.1	252876	260329	1	0	3
NW_022994836.1	330440	337893	1	0	3
NW_022994816.1	708860	716317	1	0	3
NW_022994836.1	304058	311517	1	0	3
NW_022994836.1	315150	322706	1	0	3
NW_022994836.1	323960	331903	1	0	3
chr5	68192812	68201423	1	0	4
chr2	3797703	3806315	1	0	4
chr1	16608001	16616621	1	0	4
chr10	2005640	2014736	1	0	4
chr4	52644895	52654046	1	0	4
chr4	44285542	44294708	1	0	4
chr5	68291749	68300955	1	0	4
chr5	68202335	68211673	1	0	4
chr5	68226923	68236459	1	0	4
chr9	14090004	14099555	1	0	4
chr9	26113445	26123009	1	0	4
chr2	8331294	8340991	1	0	4
chr4	44292027	44301763	1	0	4
chr5	68314469	68324502	1	0	4
chr3	39667771	39677812	1	0	4
NW_022994836.1	393919	402533	1	0	4
chr5	30254674	30264247	1	0	5
chr2	4950430	4960212	1	0	5
NW_022994836.1	460462	471648	1	0	5
chr7	50689211	50700145	1	0	6
chr2	9425913	9438007	1	0	6
NW_022994836.1	406007	417568	1	0	6
chr4	52634866	52648344	1	0	7
chr5	68278527	68293992	1	0	9
chr2	3771525	3788269	1	0	9
chr4	18810771	18827648	1	0	10
chr4	44322010	44327145	0	1	1
chr9	6979180	6984317	0	1	1
chr5	68302465	68307605	0	1	1
chr7	49356121	49361261	0	1	1
chr4	52559778	52564923	0	1	1
chr5	11340912	11346058	0	1	1
chr2	10980335	10986654	0	1	2
chr7	50701947	50708315	0	1	2
chr2	8302684	8310161	0	1	3
NW_022994822.1	459525	467438	0	1	3
chr2	12835839	12844930	0	1	4
chr4	26020532	26025658	0	0	1
chr4	44301959	44307099	0	0	1
chr4	18841246	18846387	0	0	1
chr8	17759247	17764389	0	0	1
chr9	14106007	14111149	0	0	1
chr2	3803613	3808756	0	0	1
chr4	18825392	18830535	0	0	1
chr6	27439505	27444648	0	0	1
chr9	14060569	14065712	0	0	1
chr9	14096778	14101921	0	0	1
chr2	8294746	8299890	0	0	1
chr2	9402038	9407182	0	0	1
chr2	39520656	39525800	0	0	1
chr3	33984563	33989707	0	0	1
chr1	22713948	22719093	0	0	1
chr5	30247048	30252193	0	0	1
chr5	68323452	68328597	0	0	1
chr9	28677682	28682827	0	0	1
chr7	50686796	50691942	0	0	1
chr2	39533139	39538286	0	0	1
chr4	44299053	44304200	0	0	1
chr8	13689997	13695144	0	0	1
chr4	44324459	44329607	0	0	1
chr6	27443550	27448698	0	0	1
chr7	14436342	14441490	0	0	1
chr3	13161335	13166491	0	0	1
chr6	28497883	28503042	0	0	1
NW_022994834.1	273543	278675	0	0	1
NW_022994836.1	457387	462520	0	0	1
NW_022994833.1	410420	415558	0	0	1
NW_022994962.1	112454	117593	0	0	1
NW_022994815.1	447665	452808	0	0	1
NW_022994836.1	257651	262794	0	0	1
NW_022994836.1	276480	281623	0	0	1
NW_022994836.1	321600	326743	0	0	1
NW_022994836.1	335700	340843	0	0	1
NW_022994822.1	455473	460619	0	0	1
NW_022994836.1	455011	460157	0	0	1
NW_022994836.1	414979	420127	0	0	1
NW_022994836.1	285599	290751	0	0	1
chr4	18833069	18839362	0	0	2
chr4	52568935	52575232	0	0	2
chr10	2011950	2018250	0	0	2
chr5	68306206	68312506	0	0	2
chr2	3651315	3657619	0	0	2
chr4	52603973	52610277	0	0	2
chr4	52599783	52606088	0	0	2
chr9	14029843	14036148	0	0	2
chr2	54375577	54381884	0	0	2
chr9	14062980	14069289	0	0	2
chr5	68325819	68332588	0	0	2
chr5	30243058	30249829	0	0	2
chr2	8290646	8297419	0	0	2
chr3	13202758	13209532	0	0	2
chr2	39523023	39529806	0	0	2
NW_022994850.1	542697	548997	0	0	2
NW_022994836.1	356594	362941	0	0	2
NW_022994836.1	260119	266549	0	0	2
NW_022994842.1	187153	193920	0	0	2
NW_022994815.1	418260	425034	0	0	2
chr9	9074191	9081647	0	0	3
chr5	30272849	30280310	0	0	3
chr7	50670126	50677587	0	0	3
chr2	60225361	60233304	0	0	3
NW_022994850.1	526626	534084	0	0	3
NW_022994816.1	713601	721065	0	0	3
NW_022994836.1	279380	287786	0	0	3
chr10	2017265	2025880	0	0	4
chr2	9415971	9424642	0	0	4
chr10	54602541	54611622	0	0	4
chr4	44326161	44335244	0	0	4
chr9	9078972	9088752	0	0	5
chr2	39526356	39536587	0	0	5
chr2	4958499	4968747	0	0	5
chr7	50706007	50717198	0	0	5
chr10	2163508	2174430	0	0	6
NW_022994836.1	264301	278685	0	0	9

## Sheet: CgiSat17
Placement	Position start	Position end	Box 4	Box 5	Number of monomers in an extraction
chr5	67187089	67191357	1	1	2
chr10	120984	125386	1	1	3
chr4	3863248	3867764	1	1	3
chr2	1792874	1797407	1	1	4
chr7	34433129	34437662	1	1	4
chr3	17121320	17125854	1	1	4
chr10	11793162	11797697	1	1	4
chr7	34451874	34456412	1	1	4
NW_022994865.1	3842321	3846856	1	1	4
chr2	1794297	1798959	1	1	5
chr7	43854272	43858955	1	1	5
chr8	13180769	13185493	1	1	5
chr10	37845550	37850309	1	1	6
chr5	72650725	72655528	1	1	6
chr2	41487235	41492066	1	1	6
NW_022994886.1	226152	231073	1	1	6
chr5	11532214	11537156	1	1	7
NW_022994784.1	969039	974163	1	1	8
chr3	20529294	20534499	1	1	9
chr7	50876840	50882047	1	1	9
chr5	14331093	14336334	1	1	9
chr6	1216227	1221560	1	1	10
chr2	8975674	8981013	1	1	10
chr2	71485046	71490385	1	1	10
chr10	11529743	11535214	1	1	11
chr2	51991641	51997114	1	1	11
chr9	4680008	4685482	1	1	11
chr2	9075581	9081055	1	1	11
chr1	6771075	6776650	1	1	11
chr2	9641105	9646705	1	1	12
chr4	16851700	16857306	1	1	12
chr5	17713701	17719307	1	1	12
chr3	1809493	1815100	1	1	12
chr7	31654486	31660093	1	1	12
chr5	29547073	29552680	1	1	12
chr4	48676359	48681966	1	1	12
chr4	53051699	53057306	1	1	12
chr2	12549236	12554843	1	1	12
chr7	6026375	6031983	1	1	12
chr2	9647376	9652984	1	1	12
chr10	38915141	38920749	1	1	12
chr8	38863472	38869156	1	1	12
NW_022994865.1	2706500	2712100	1	1	12
NW_022994865.1	2051873	2057477	1	1	12
NW_022994890.1	13667	19272	1	1	12
NW_022994883.1	104122	109728	1	1	12
NW_022994890.1	143484	149090	1	1	12
NW_022994837.1	643252	648859	1	1	12
NW_022994865.1	2660684	2666292	1	1	12
chr10	447841	453568	1	1	13
chr10	13159575	13165317	1	1	13
chr2	6238321	6244188	1	1	14
chr4	707817	713690	1	1	14
chr6	56084947	56090820	1	1	14
chr1	33107359	33113235	1	1	14
chr2	15050678	15056554	1	1	14
chr2	35498880	35504881	1	1	15
chr3	41067591	41073711	1	1	16
chr1	33099838	33105979	1	1	16
chr7	50167796	50173939	1	1	16
chr2	9071605	9077748	1	1	16
chr2	15026896	15033040	1	1	16
NW_022994822.1	378994	385134	1	1	16
chr7	3882261	3888537	1	1	17
chr2	22594713	22601120	1	1	18
chr2	38876283	38882690	1	1	18
chr7	50868249	50874658	1	1	18
chr5	70927674	70934452	1	1	20
chr8	38046917	38053760	1	1	21
chr8	38053359	38060205	1	1	21
chr8	38059818	38066675	1	1	21
chr8	38066300	38073172	1	1	21
chr3	36786113	36793049	1	1	22
chr2	65316479	65323425	1	1	22
chr7	50177374	50185587	1	1	31
chr1	37615487	37623834	1	1	32
chr3	1080307	1089399	1	1	38
chr4	245876	256367	1	1	48
chr2	14333034	14337168	1	0	1
chr2	29612294	29616693	1	0	3
chr2	38160190	38164594	1	0	3
chr8	38042657	38047326	1	0	5
chr10	55969973	55974775	1	0	6
chr5	71187441	71192374	1	0	7
chr2	4888552	4893489	1	0	7
chr2	4723381	4728450	1	0	8
chr5	72653984	72659056	1	0	8
chr2	71542352	71547559	1	0	9
chr3	58182132	58187925	1	0	10
chr5	14520335	14525781	1	0	11
chr5	48005945	48011422	1	0	11
chr10	11540114	11545702	1	0	12
chr2	38004955	38010555	1	0	12
NW_022994820.1	281433	287022	1	0	12
chr10	117505	123515	1	0	15
chr1	48465811	48469931	0	1	1
chr3	28822167	28826295	0	1	1
chr1	36672108	36676240	0	1	1
chr9	36909330	36913463	0	1	1
chr1	45330719	45334852	0	1	1
chr10	13157771	13161904	0	1	1
chr2	10112437	10116570	0	1	1
chr5	70046565	70050699	0	1	1
NW_022994849.1	50497	54626	0	1	1
chr9	23757436	23761681	0	1	2
chr3	21337039	21341305	0	1	2
chr1	37613265	37617666	0	1	3
chr4	3590510	3595153	0	1	3
chr2	30339913	30344419	0	1	4
chr9	17790717	17795235	0	1	4
chr2	71547391	71551922	0	1	4
chr8	20625168	20629923	0	1	5
chr5	14369231	14374340	0	1	5
chr7	43856187	43861121	0	1	7
chr10	378023	382958	0	1	7
chr10	431910	436918	0	1	7
chr8	52621571	52626619	0	1	7
chr4	53061094	53066163	0	1	8
chr10	435337	440543	0	1	9
chr9	8556200	8561437	0	1	9
NW_022994822.1	390849	396054	0	1	9
chr5	56788671	56794140	0	1	11
chr2	22591554	22597026	0	1	11
chr1	7893358	7898965	0	1	12
chr2	1802312	1807919	0	1	12
NW_022994881.1	43329	48936	0	1	12
chr8	11395840	11401579	0	1	13
chr5	73112641	73118383	0	1	13
chr8	12092136	12097882	0	1	13
chr5	71817701	71823572	0	1	14
chr5	5267832	5273704	0	1	14
chr5	49891870	49897744	0	1	14
chr5	51994700	52000574	0	1	14
chr9	8688999	8694874	0	1	14
chr5	47751761	47757714	0	1	14
NW_022994784.1	872345	878203	0	1	14
NW_022994851.1	179540	185408	0	1	14
NW_022994830.1	511326	517196	0	1	14
NW_022994883.1	101384	107258	0	1	14
chr7	3879102	3885112	0	1	15
chr5	31199022	31205033	0	1	15
chr5	31206917	31212928	0	1	15
chr1	54975509	54981521	0	1	15
chr6	11879815	11885956	0	1	16
chr2	69880313	69886455	0	1	16
chr3	1811962	1818105	0	1	16
chr9	15126834	15133036	0	1	16
chr2	3003022	3009701	0	1	20
chr8	55463165	55469845	0	1	20
NW_022994816.1	881230	887908	0	1	20
chr5	65882124	65890069	0	1	29
NW_022994794.1	438170	446184	0	1	30
chr4	44317098	44326322	0	1	39
chr2	26308670	26312789	0	0	1
chr2	50242293	50246423	0	0	1
chr2	3902476	3906609	0	0	1
chr3	21366113	21370246	0	0	1
chr1	45289656	45293789	0	0	1
chr3	28813592	28817725	0	0	1
chr2	16477763	16481896	0	0	1
chr8	30723233	30727367	0	0	1
chr2	10082992	10087126	0	0	1
chr2	15704456	15708590	0	0	1
chr6	21361191	21365327	0	0	1
chr6	44199325	44203465	0	0	1
chr10	11473223	11477365	0	0	1
chr8	57806261	57810504	0	0	2
chr5	39183354	39187620	0	0	2
chr3	21366886	21371399	0	0	2
chr7	31107073	31111460	0	0	3
chr1	48440230	48444760	0	0	4
chr2	37608238	37612770	0	0	4
chr1	45288165	45292989	0	0	5
chr4	16071435	16076238	0	0	6
chr2	3903276	3908090	0	0	6
chr10	211156	216047	0	0	6
chr5	72057921	72062851	0	0	6
chr2	14334284	14339222	0	0	7
chr9	36919029	36924102	0	0	8
chr9	15129699	15134902	0	0	9
NW_022994838.1	402559	407974	0	0	10
chr5	66910376	66916788	0	0	18
NW_022994872.1	174148	183623	0	0	41

[truncated: 1 more sheets: CgiSat48]
